# Supplementary material for: (E)-4-Chloro-2-{[4-(di­methyl­amino)­benzyl­idene]amino}­phenol
Source: Acta Crystallogr Sect E Struct Rep Online. 2014 Apr 26;70(Pt 5):o603. doi: 10.1107/S1600536814008873 (PMC4011262; doi:10.1107/S1600536814008873)
Supplement: Supplementary file 1 [file e-70-0o603-sup1.cif]

##############################################################################
#                                                                            #
# This CIF contains the data in a paper accepted for publication in          #
# Acta Crystallographica Section E. It conforms to the requirements of       #
# Notes for Authors for Acta Crystallographica Section E, and has been       #
# peer reviewed under the auspices of the IUCr Commission on Journals.       #
#                                                                            #
# Full details of the Crystallographic Information File format               #
# are given in the paper "The Crystallographic Information File (CIF):       #
# a New Standard Archive File for Crystallography" by S. R. Hall, F. H.      #
# Allen and I. D. Brown [Acta Cryst. (1991), A47, 655-685].                  #
#                                                                            #
# The current version of the core CIF dictionary is obtainable from          #
# ftp://ftp.iucr.org/pub/cif_core.dic.                                       #
#                                                                            #
# Software is freely available for graphical display of the structure(s)     #
# in this CIF. For information consult the CIF software page                 #
# http://www.iucr.org/resources/cif/software.                                #
#                                                                            #
# This file may be used for bona fide research purposes within the           #
# scientific community so long as proper attribution is given to the journal # 
# article from which it was obtained.                                        #
#                                                                            #
##############################################################################
data_global
_audit_creation_method     'WinGX routine CIF_UPDATE'
_audit_conform_dict_name     cif_core.dic
_audit_conform_dict_version     2.3
_journal_date_recd_electronic     2014-04-11
_journal_date_accepted     2014-04-18
_journal_name_full     'Acta Crystallographica, Section E'
_journal_year     2014
_journal_volume     70
_journal_issue      5
_journal_page_first     o603
_journal_page_last     o603
_journal_paper_category     QO
_journal_paper_doi     10.1107/S1600536814008873
_journal_coeditor_code     XU5785
_publ_contact_author_name     'Ali, Benosmane*'
_publ_contact_author_address
;
Unit\'e de recherche de Chimie de l'Environnement
et Mol\'eculaire Structurale
Facult\'e du sciences exactes,
Universit\'e de Constantine 1,
25000 Constantine,
Algeria
;
_publ_contact_author_email     'king.ali@hotmail.fr'
_publ_contact_author_fax     '00 (213) 31 81 84 97'
_publ_contact_author_phone     '00 (213) 772 00 00 60'
_publ_section_title
;
(<i>E</i>)-4-Chloro-2-{[4-(dimethylamino)benzylidene]amino}phenol
;
loop_
    _publ_author_name
    _publ_author_address
    'Ghichi, Nadir'
;
Unit\'e de Recherche de Chimie de l'Environnement et Mol\'eculaire Structurale
(CHEMS), Facult\'e des Sciences Exactes, D\'epartement de Chimie,
Universit\'e Constantine 1, Algeria
;
    'Benaouida, Mohamed Amine'
;
Unit\'e de Recherche de Chimie de l'Environnement et Mol\'eculaire Structurale
(CHEMS), Facult\'e des Sciences Exactes, D\'epartement de Chimie,
Universit\'e Constantine 1, Algeria
;
    'Benosmane, Ali'
;
Unit\'e de Recherche de Chimie de l'Environnement et Mol\'eculaire Structurale
(CHEMS), Facult\'e des Sciences Exactes, D\'epartement de Chimie,
Universit\'e Constantine 1, Algeria
;
    'Benboudiaf, Ali'
;
Unit\'e de Recherche de Chimie de l'Environnement et Mol\'eculaire Structurale
(CHEMS), Facult\'e des Sciences Exactes, D\'epartement de Chimie,
Universit\'e Constantine 1, Algeria
;
    'Merazig, Hocine'
;
Unit\'e de Recherche de Chimie de l'Environnement et Mol\'eculaire Structurale
(CHEMS), Facult\'e des Sciences Exactes, D\'epartement de Chimie,
Universit\'e Constantine 1, Algeria
;
data_I
_audit_creation_method     'WinGX routine CIF_UPDATE'
_chemical_name_systematic
;
(<i>E</i>)-4-Chloro-2-{[4-(dimethylamino)benzylidene]amino}phenol
;
_chemical_name_common     ?
_chemical_formula_moiety     'C15 H15 Cl N2 O'
_chemical_formula_sum     'C15 H15 Cl N2 O'
_chemical_formula_structural     'C15 H15 Cl N2 O'
_chemical_formula_iupac     'C15 H15 Cl N2 O'
_chemical_formula_weight     274.74
_symmetry_cell_setting     orthorhombic
_symmetry_space_group_name_H-M     'P b c a'
_symmetry_space_group_name_Hall     '-P 2ac 2ab'
loop_
    _symmetry_equiv_pos_site_id
    _symmetry_equiv_pos_as_xyz
    1 x,y,z
    2 1/2-x,-y,1/2+z
    3 1/2+x,1/2-y,-z
    4 -x,1/2+y,1/2-z
    5 -x,-y,-z
    6 1/2+x,y,1/2-z
    7 1/2-x,1/2+y,z
    8 x,1/2-y,1/2+z
_cell_length_a     7.411(5)
_cell_length_b     12.314(5)
_cell_length_c     29.684(5)
_cell_angle_alpha     90
_cell_angle_beta     90
_cell_angle_gamma     90
_cell_volume     2709(2)
_cell_formula_units_Z     8
_cell_measurement_temperature     293
_exptl_crystal_description     block
_exptl_crystal_colour     yellow
_exptl_crystal_size_max     0.03
_exptl_crystal_size_mid     0.02
_exptl_crystal_size_min     0.01
_exptl_crystal_density_diffrn     1.347
_exptl_crystal_density_method     'not measured'
_exptl_crystal_F_000     1152
_exptl_absorpt_coefficient_mu     0.275
_exptl_absorpt_correction_type     none
_exptl_absorpt_correction_T_min     ?
_exptl_absorpt_correction_T_max     ?
_diffrn_ambient_temperature     293
_diffrn_radiation_type     'MoK\a'
_diffrn_radiation_wavelength     0.71073
_diffrn_radiation_source     'sealed tube'
_diffrn_radiation_monochromator     graphite
_diffrn_measurement_device_type     'Bruker APEXII CCD'
_diffrn_measurement_method     'phi and omega scans'
_diffrn_detector_area_resol_mean     ?
_diffrn_reflns_number     14319
_diffrn_reflns_av_R_equivalents     0.0276
_diffrn_reflns_av_sigmaI/netI     0.0221
_diffrn_reflns_theta_min     3.07
_diffrn_reflns_theta_max     25.06
_diffrn_reflns_theta_full     25.06
_diffrn_measured_fraction_theta_max     0.976
_diffrn_measured_fraction_theta_full     0.976
_diffrn_reflns_limit_h_min     -8
_diffrn_reflns_limit_h_max     8
_diffrn_reflns_limit_k_min     -13
_diffrn_reflns_limit_k_max     14
_diffrn_reflns_limit_l_min     -33
_diffrn_reflns_limit_l_max     35
_refine_special_details
;
Refinement on <i>F</i>^2^ for ALL reflections except those flagged by the user
for potential systematic errors. Weighted <i>R</i>-factors <i>wR</i> and all
goodnesses of fit <i>S</i> are based on <i>F</i>^2^, conventional
<i>R</i>-factors <i>R</i> are based on <i>F</i>, with <i>F</i> set to zero for
negative <i>F</i>^2^. The observed criterion of <i>F</i>^2^ > \s(<i>F</i>^2^)
is used only for calculating -<i>R</i>-factor-obs <i>etc</i>. and is not
relevant to the choice of reflections for refinement. <i>R</i>-factors based
on <i>F</i>^2^ are statistically about twice as large as those based on
<i>F</i>, and <i>R</i>-factors based on ALL data will be even larger.
;
_reflns_number_total     2346
_reflns_number_gt     1895
_reflns_threshold_expression     I>2\s(I)
_refine_ls_structure_factor_coef     Fsqd
_refine_ls_matrix_type     full
_refine_ls_R_factor_all     0.0565
_refine_ls_R_factor_gt     0.0425
_refine_ls_wR_factor_gt     0.0960
_refine_ls_wR_factor_ref     0.1024
_refine_ls_goodness_of_fit_ref     1.097
_refine_ls_restrained_S_all     1.097
_refine_ls_number_reflns     2346
_refine_ls_number_parameters     172
_refine_ls_number_restraints     0
_refine_ls_hydrogen_treatment     constr
_refine_ls_weighting_scheme     calc
_refine_ls_weighting_details
         'calc w=1/[\s^2^(Fo^2^)+(0.0321P)^2^+1.9647P] where P=(Fo^2^+2Fc^2^)/3'
_atom_sites_solution_hydrogens     geom
_atom_sites_solution_primary     direct
_atom_sites_solution_secondary     difmap
_refine_ls_shift/su_max     0.001
_refine_ls_shift/su_mean     0.000
_refine_diff_density_max     0.199
_refine_diff_density_min     -0.197
_refine_ls_extinction_method     'none'
loop_
    _atom_type_symbol
    _atom_type_description
    _atom_type_scat_dispersion_real
    _atom_type_scat_dispersion_imag
    _atom_type_scat_source
    O O 0.0106 0.0060 'International Tables Vol C Tables 4.2.6.8 and 6.1.1.4'
    N N 0.0061 0.0033 'International Tables Vol C Tables 4.2.6.8 and 6.1.1.4'
    Cl Cl 0.1484 0.1585 'International Tables Vol C Tables 4.2.6.8 and 6.1.1.4'
    H H 0.0000 0.0000 'International Tables Vol C Tables 4.2.6.8 and 6.1.1.4'
    C C 0.0033 0.0016 'International Tables Vol C Tables 4.2.6.8 and 6.1.1.4'
_computing_data_collection     'APEX2 (Bruker, 2007)'
_computing_cell_refinement     'SAINT (Bruker, 2007)'
_computing_data_reduction     'SAINT (Bruker, 2007)'
_computing_structure_solution     'SHELXS97 (Sheldrick, 2008)'
_computing_structure_refinement     'SHELXL97 (Sheldrick, 2008)'
_computing_molecular_graphics     'ORTEP-3 for Windows (Farrugia, 2012)'
_computing_publication_material     'WinGX (Farrugia, 2012)'
loop_
    _atom_site_type_symbol
    _atom_site_label
    _atom_site_fract_x
    _atom_site_fract_y
    _atom_site_fract_z
    _atom_site_U_iso_or_equiv
    _atom_site_thermal_displace_type
    _atom_site_calc_flag
    _atom_site_refinement_flags
    _atom_site_occupancy
    Cl Cl01 0.50194(10) 0.14231(6) 0.23931(2) 0.0581(2) Uani . . 1.000
    O O002 0.7854(3) -0.17647(13) 0.11151(6) 0.0568(6) Uani . . 1.000
    N N1 0.6988(2) 0.01773(14) 0.07922(6) 0.0368(6) Uani . . 1.000
    N N2 0.7096(3) 0.22034(16) -0.12244(6) 0.0488(7) Uani . . 1.000
    C C1 0.7045(4) -0.1285(2) 0.18620(8) 0.0527(9) Uani . . 1.000
    C C2 0.6370(4) -0.0540(2) 0.21635(8) 0.0508(9) Uani . . 1.000
    C C3 0.5870(3) 0.04721(19) 0.20103(7) 0.0401(7) Uani . . 1.000
    C C4 0.6031(3) 0.07596(18) 0.15641(7) 0.0377(7) Uani . . 1.000
    C C5 0.6693(3) 0.00046(17) 0.12564(7) 0.0336(6) Uani . . 1.000
    C C6 0.7202(3) -0.10202(19) 0.14121(7) 0.0415(8) Uani . . 1.000
    C C7 0.6153(3) 0.09407(18) 0.05884(7) 0.0353(7) Uani . . 1.000
    C C8 0.6406(3) 0.12185(17) 0.01192(7) 0.0326(7) Uani . . 1.000
    C C9 0.5587(3) 0.21453(18) -0.00490(7) 0.0404(7) Uani . . 1.000
    C C10 0.5801(3) 0.24837(19) -0.04866(7) 0.0409(7) Uani . . 1.000
    C C11 0.6858(3) 0.18775(17) -0.07873(7) 0.0351(7) Uani . . 1.000
    C C12 0.7676(3) 0.09286(18) -0.06181(7) 0.0384(7) Uani . . 1.000
    C C13 0.7462(3) 0.06157(17) -0.01784(7) 0.0364(7) Uani . . 1.000
    C C14 0.6269(4) 0.3194(2) -0.13863(8) 0.0584(10) Uani . . 1.000
    C C15 0.7819(4) 0.1475(2) -0.15601(7) 0.0542(9) Uani . . 1.000
    H H1 0.73970 -0.19690 0.19620 0.0630 Uiso calc R 1.000
    H H02 0.78730 -0.15000 0.08620 0.0850 Uiso calc R 1.000
    H H2 0.62520 -0.07170 0.24670 0.0610 Uiso calc R 1.000
    H H4 0.57000 0.14510 0.14690 0.0450 Uiso calc R 1.000
    H H7 0.53250 0.13460 0.07530 0.0420 Uiso calc R 1.000
    H H9 0.48630 0.25550 0.01420 0.0480 Uiso calc R 1.000
    H H10 0.52420 0.31180 -0.05840 0.0490 Uiso calc R 1.000
    H H12 0.83780 0.05050 -0.08090 0.0460 Uiso calc R 1.000
    H H13 0.80310 -0.00110 -0.00770 0.0440 Uiso calc R 1.000
    H H14A 0.65710 0.32970 -0.16980 0.0870 Uiso calc R 1.000
    H H14B 0.67050 0.37980 -0.12130 0.0870 Uiso calc R 1.000
    H H14C 0.49830 0.31420 -0.13550 0.0870 Uiso calc R 1.000
    H H15A 0.78840 0.18430 -0.18450 0.0810 Uiso calc R 1.000
    H H15B 0.70480 0.08520 -0.15870 0.0810 Uiso calc R 1.000
    H H15C 0.90060 0.12460 -0.14720 0.0810 Uiso calc R 1.000
loop_
    _atom_site_aniso_label
    _atom_site_aniso_U_11
    _atom_site_aniso_U_22
    _atom_site_aniso_U_33
    _atom_site_aniso_U_12
    _atom_site_aniso_U_13
    _atom_site_aniso_U_23
    Cl01 0.0648(4) 0.0729(5) 0.0366(3) 0.0025(4) 0.0062(3) -0.0031(3)
    O002 0.0736(13) 0.0446(10) 0.0522(10) 0.0160(9) -0.0035(9) 0.0047(8)
    N1 0.0422(11) 0.0344(10) 0.0337(9) -0.0028(9) -0.0004(8) 0.0040(8)
    N2 0.0689(15) 0.0490(12) 0.0285(9) -0.0023(11) 0.0040(10) -0.0006(9)
    C1 0.0608(17) 0.0469(14) 0.0504(14) 0.0015(13) -0.0106(13) 0.0188(12)
    C2 0.0555(16) 0.0617(16) 0.0351(12) -0.0045(14) -0.0066(11) 0.0156(12)
    C3 0.0366(12) 0.0506(14) 0.0330(11) -0.0062(11) -0.0021(10) 0.0026(10)
    C4 0.0390(13) 0.0384(12) 0.0357(11) -0.0042(10) -0.0017(10) 0.0077(10)
    C5 0.0324(11) 0.0345(11) 0.0340(11) -0.0054(10) -0.0033(9) 0.0059(9)
    C6 0.0397(13) 0.0415(13) 0.0432(13) 0.0000(11) -0.0065(11) 0.0053(11)
    C7 0.0362(12) 0.0368(12) 0.0328(11) -0.0023(10) 0.0025(10) -0.0003(9)
    C8 0.0335(12) 0.0328(11) 0.0315(11) -0.0023(10) 0.0001(9) 0.0001(9)
    C9 0.0445(14) 0.0431(13) 0.0335(11) 0.0100(11) 0.0058(10) -0.0018(10)
    C10 0.0485(14) 0.0392(13) 0.0350(11) 0.0100(11) -0.0009(10) 0.0035(10)
    C11 0.0392(13) 0.0359(12) 0.0303(11) -0.0084(10) -0.0005(9) -0.0024(9)
    C12 0.0437(13) 0.0360(12) 0.0356(11) -0.0011(11) 0.0060(10) -0.0084(10)
    C13 0.0408(13) 0.0287(11) 0.0398(12) -0.0003(10) -0.0008(10) 0.0006(9)
    C14 0.084(2) 0.0552(16) 0.0359(13) -0.0045(15) -0.0009(13) 0.0107(11)
    C15 0.0613(17) 0.0677(17) 0.0335(12) -0.0105(14) 0.0077(12) -0.0066(12)
_geom_special_details
;
Bond distances, angles <i>etc</i>. have been calculated using the rounded
fractional coordinates. All su's are estimated from the variances of the
(full) variance-covariance matrix. The cell e.s.d.'s are taken into account in
the estimation of distances, angles and torsion angles
;
loop_
    _geom_bond_atom_site_label_1
    _geom_bond_atom_site_label_2
    _geom_bond_site_symmetry_1
    _geom_bond_site_symmetry_2
    _geom_bond_distance
    _geom_bond_publ_flag
    Cl01 C3 . . 1.749(3) .
    O002 C6 . . 1.361(3) .
    O002 H02 . . 0.8200 no
    N1 C7 . . 1.278(3) .
    N1 C5 . . 1.411(3) .
    N2 C11 . . 1.370(3) .
    N2 C15 . . 1.444(3) .
    N2 C14 . . 1.447(3) .
    C1 C6 . . 1.380(3) no
    C1 C2 . . 1.376(4) no
    C2 C3 . . 1.378(4) no
    C3 C4 . . 1.376(3) no
    C4 C5 . . 1.393(3) no
    C5 C6 . . 1.396(3) no
    C7 C8 . . 1.446(3) no
    C8 C13 . . 1.394(3) no
    C8 C9 . . 1.386(3) no
    C9 C10 . . 1.373(3) no
    C10 C11 . . 1.403(3) no
    C11 C12 . . 1.409(3) no
    C12 C13 . . 1.370(3) no
    C1 H1 . . 0.9300 no
    C2 H2 . . 0.9300 no
    C4 H4 . . 0.9300 no
    C7 H7 . . 0.9300 no
    C9 H9 . . 0.9300 no
    C10 H10 . . 0.9300 no
    C12 H12 . . 0.9300 no
    C13 H13 . . 0.9300 no
    C14 H14A . . 0.9600 no
    C14 H14B . . 0.9600 no
    C14 H14C . . 0.9600 no
    C15 H15A . . 0.9600 no
    C15 H15B . . 0.9600 no
    C15 H15C . . 0.9600 no
loop_
    _geom_contact_atom_site_label_1
    _geom_contact_atom_site_label_2
    _geom_contact_distance
    _geom_contact_site_symmetry_1
    _geom_contact_site_symmetry_2
    _geom_contact_publ_flag
    Cl01 H15A 3.1200 . 3_455 no
    Cl01 H1 3.0400 . 7_655 no
    Cl01 H14A 2.9500 . 8_555 no
    O002 N1 2.655(3) . . no
    O002 C10 3.406(4) . 5_655 no
    O002 C7 3.312(4) . 7_645 no
    O002 H14C 2.7900 . 5_655 no
    O002 H15C 2.6400 . 5_755 no
    O002 H4 2.6600 . 7_645 no
    O002 H7 2.9000 . 7_645 no
    N1 O002 2.655(3) . . no
    N1 H02 2.1800 . . no
    N1 H13 2.7000 . . no
    C7 C13 3.512(4) . 5_655 no
    C7 O002 3.312(4) . 7_655 no
    C10 O002 3.406(4) . 5_655 no
    C13 C7 3.512(4) . 5_655 no
    C2 H15B 3.0800 . 5_655 no
    C3 H15B 2.9900 . 5_655 no
    C4 H15B 3.0200 . 5_655 no
    C4 H7 2.5700 . . no
    C6 H15C 2.8300 . 5_755 no
    C6 H14C 3.0800 . 5_655 no
    C7 H4 2.7100 . . no
    C8 H9 3.0700 . 3_555 no
    C10 H14B 2.7800 . . no
    C10 H14C 2.7700 . . no
    C11 H9 3.0200 . 3_555 no
    C12 H15B 2.9200 . . no
    C12 H9 2.8500 . 3_555 no
    C12 H15C 2.7500 . . no
    C13 H9 2.8700 . 3_555 no
    C14 H10 2.5000 . . no
    C15 H12 2.5600 . . no
    H1 Cl01 3.0400 . 7_645 no
    H02 N1 2.1800 . . no
    H2 H15A 2.5500 . 2_655 no
    H4 C7 2.7100 . . no
    H4 H7 2.1500 . . no
    H4 O002 2.6600 . 7_655 no
    H7 C4 2.5700 . . no
    H7 H4 2.1500 . . no
    H7 H9 2.3700 . . no
    H7 O002 2.9000 . 7_655 no
    H9 H7 2.3700 . . no
    H9 C8 3.0700 . 3_455 no
    H9 C11 3.0200 . 3_455 no
    H9 C12 2.8500 . 3_455 no
    H9 C13 2.8700 . 3_455 no
    H10 C14 2.5000 . . no
    H10 H14B 2.3200 . . no
    H10 H14C 2.3000 . . no
    H12 C15 2.5600 . . no
    H12 H15B 2.5500 . . no
    H12 H15C 2.2200 . . no
    H12 H14B 2.4200 . 7_645 no
    H13 N1 2.7000 . . no
    H14A H15A 2.0800 . . no
    H14A Cl01 2.9500 . 8_554 no
    H14B C10 2.7800 . . no
    H14B H10 2.3200 . . no
    H14B H12 2.4200 . 7_655 no
    H14C C10 2.7700 . . no
    H14C H10 2.3000 . . no
    H14C O002 2.7900 . 5_655 no
    H14C C6 3.0800 . 5_655 no
    H15A H14A 2.0800 . . no
    H15A H2 2.5500 . 2_654 no
    H15A Cl01 3.1200 . 3_555 no
    H15B C12 2.9200 . . no
    H15B H12 2.5500 . . no
    H15B C2 3.0800 . 5_655 no
    H15B C3 2.9900 . 5_655 no
    H15B C4 3.0200 . 5_655 no
    H15C C12 2.7500 . . no
    H15C H12 2.2200 . . no
    H15C O002 2.6400 . 5_755 no
    H15C C6 2.8300 . 5_755 no
loop_
    _geom_angle_atom_site_label_1
    _geom_angle_atom_site_label_2
    _geom_angle_atom_site_label_3
    _geom_angle_site_symmetry_1
    _geom_angle_site_symmetry_2
    _geom_angle_site_symmetry_3
    _geom_angle
    _geom_angle_publ_flag
    C6 O002 H02 . . . 109.00 no
    C5 N1 C7 . . . 119.88(18) .
    C11 N2 C14 . . . 120.47(19) .
    C14 N2 C15 . . . 116.85(18) .
    C11 N2 C15 . . . 121.31(19) .
    C2 C1 C6 . . . 120.2(2) no
    C1 C2 C3 . . . 119.1(2) no
    Cl01 C3 C4 . . . 118.96(18) .
    C2 C3 C4 . . . 121.8(2) no
    Cl01 C3 C2 . . . 119.23(17) .
    C3 C4 C5 . . . 119.3(2) no
    N1 C5 C4 . . . 126.47(19) .
    N1 C5 C6 . . . 114.69(18) .
    C4 C5 C6 . . . 118.79(19) no
    O002 C6 C5 . . . 119.38(19) .
    C1 C6 C5 . . . 120.8(2) no
    O002 C6 C1 . . . 119.9(2) .
    N1 C7 C8 . . . 124.6(2) .
    C7 C8 C13 . . . 123.85(19) no
    C9 C8 C13 . . . 117.13(19) no
    C7 C8 C9 . . . 119.01(19) no
    C8 C9 C10 . . . 122.7(2) no
    C9 C10 C11 . . . 120.3(2) no
    N2 C11 C10 . . . 121.3(2) .
    N2 C11 C12 . . . 121.7(2) .
    C10 C11 C12 . . . 117.05(19) no
    C11 C12 C13 . . . 121.5(2) no
    C8 C13 C12 . . . 121.3(2) no
    C2 C1 H1 . . . 120.00 no
    C6 C1 H1 . . . 120.00 no
    C1 C2 H2 . . . 120.00 no
    C3 C2 H2 . . . 120.00 no
    C3 C4 H4 . . . 120.00 no
    C5 C4 H4 . . . 120.00 no
    N1 C7 H7 . . . 118.00 no
    C8 C7 H7 . . . 118.00 no
    C8 C9 H9 . . . 119.00 no
    C10 C9 H9 . . . 119.00 no
    C9 C10 H10 . . . 120.00 no
    C11 C10 H10 . . . 120.00 no
    C11 C12 H12 . . . 119.00 no
    C13 C12 H12 . . . 119.00 no
    C8 C13 H13 . . . 119.00 no
    C12 C13 H13 . . . 119.00 no
    N2 C14 H14A . . . 109.00 no
    N2 C14 H14B . . . 109.00 no
    N2 C14 H14C . . . 109.00 no
    H14A C14 H14B . . . 110.00 no
    H14A C14 H14C . . . 109.00 no
    H14B C14 H14C . . . 110.00 no
    N2 C15 H15A . . . 109.00 no
    N2 C15 H15B . . . 109.00 no
    N2 C15 H15C . . . 110.00 no
    H15A C15 H15B . . . 109.00 no
    H15A C15 H15C . . . 109.00 no
    H15B C15 H15C . . . 109.00 no
loop_
    _geom_torsion_atom_site_label_1
    _geom_torsion_atom_site_label_2
    _geom_torsion_atom_site_label_3
    _geom_torsion_atom_site_label_4
    _geom_torsion_site_symmetry_1
    _geom_torsion_site_symmetry_2
    _geom_torsion_site_symmetry_3
    _geom_torsion_site_symmetry_4
    _geom_torsion
    _geom_torsion_publ_flag
    C7 N1 C5 C4 . . . . -21.8(3) no
    C7 N1 C5 C6 . . . . 161.0(2) no
    C5 N1 C7 C8 . . . . 177.4(2) no
    C14 N2 C11 C10 . . . . 0.6(3) no
    C14 N2 C11 C12 . . . . -178.7(2) no
    C15 N2 C11 C10 . . . . -165.6(2) no
    C15 N2 C11 C12 . . . . 15.1(3) no
    C6 C1 C2 C3 . . . . -0.5(4) no
    C2 C1 C6 O002 . . . . -179.4(2) no
    C2 C1 C6 C5 . . . . 0.4(4) no
    C1 C2 C3 Cl01 . . . . -179.8(2) no
    C1 C2 C3 C4 . . . . -0.2(4) no
    Cl01 C3 C4 C5 . . . . -179.48(17) no
    C2 C3 C4 C5 . . . . 0.9(4) no
    C3 C4 C5 N1 . . . . -178.1(2) no
    C3 C4 C5 C6 . . . . -1.0(3) no
    N1 C5 C6 O002 . . . . -2.4(3) no
    N1 C5 C6 C1 . . . . 177.8(2) no
    C4 C5 C6 O002 . . . . -179.9(2) no
    C4 C5 C6 C1 . . . . 0.3(3) no
    N1 C7 C8 C9 . . . . -172.2(2) no
    N1 C7 C8 C13 . . . . 6.7(4) no
    C7 C8 C9 C10 . . . . 178.1(2) no
    C13 C8 C9 C10 . . . . -0.9(3) no
    C7 C8 C13 C12 . . . . -178.9(2) no
    C9 C8 C13 C12 . . . . -0.1(3) no
    C8 C9 C10 C11 . . . . 1.1(3) no
    C9 C10 C11 N2 . . . . -179.7(2) no
    C9 C10 C11 C12 . . . . -0.4(3) no
    N2 C11 C12 C13 . . . . 178.8(2) no
    C10 C11 C12 C13 . . . . -0.5(3) no
    C11 C12 C13 C8 . . . . 0.8(3) no
loop_
    _geom_hbond_atom_site_label_D
    _geom_hbond_atom_site_label_H
    _geom_hbond_atom_site_label_A
    _geom_hbond_site_symmetry_A
    _geom_hbond_distance_DH
    _geom_hbond_distance_HA
    _geom_hbond_distance_DA
    _geom_hbond_angle_DHA
    C9 H9 Cg2 3_455 0.93 2.70 3.533(3) 150
    C15 H15B Cg1 5_655 0.96 2.76 3.581(4) 142
