# Supplementary material for: (E)-4-Chloro-2-{[4-(di­methyl­amino)­benzyl­idene]amino}­phenol
Source: Acta Crystallogr Sect E Struct Rep Online. 2014 Apr 26;70(Pt 5):o603. doi: 10.1107/S1600536814008873 (PMC4011262; doi:10.1107/S1600536814008873)
Supplement: Supplementary file 2 [file e-70-0o603-Isup2.hkl]

#
# h,k,l, Fc-squared, Fo-squared, sigma(Fo-squared) and status flag
#
data_I
_shelx_title ' scan_0m_pbca in P b c a'
_shelx_refln_list_code          4
_shelx_F_calc_maximum      246.37
_exptl_crystal_F_000      1152.00
_reflns_d_resolution_high  0.8390
 
loop_
 _symmetry_equiv_pos_as_xyz
 'x, y, z'
 '-x+1/2, -y, z+1/2'
 'x+1/2, -y+1/2, -z'
 '-x, y+1/2, -z+1/2'
 '-x, -y, -z'
 'x-1/2, y, -z-1/2'
 '-x-1/2, y-1/2, z'
 'x, -y-1/2, z-1/2'
 
_cell_length_a     7.4110
_cell_length_b    12.3140
_cell_length_c    29.6840
_cell_angle_alpha  90.000
_cell_angle_beta   90.000
_cell_angle_gamma  90.000
 
_shelx_F_squared_multiplier     1.000
 
loop_
 _refln_index_h
 _refln_index_k
 _refln_index_l
 _refln_F_squared_calc
 _refln_F_squared_meas
 _refln_F_squared_sigma
 _refln_observed_status
   2   0   0    24010.30    23363.40    280.33 o
   4   0   0     2933.28     2741.95     45.08 o
   6   0   0       13.47       24.02      5.82 o
   2   1   0    28802.60    27705.59    301.38 o
   4   1   0      416.76      377.82      7.01 o
   6   1   0        0.96       -5.00      5.00 o
   8   1   0        0.01       28.62     21.59 o
   2   2   0     4227.05     4348.76     56.18 o
   4   2   0     1713.03     1603.38     21.00 o
   6   2   0        3.17       21.21      7.11 o
   8   2   0       68.02       15.57     21.54 o
   2   3   0      347.93      340.10      7.18 o
   4   3   0     1294.91     1332.45     23.66 o
   6   3   0     1688.52     1691.03     31.56 o
   8   3   0       24.03       28.91     21.77 o
   0   4   0    14030.64    13349.74    179.50 o
   2   4   0      300.95      280.95     10.55 o
   4   4   0     2308.52     2336.78     39.58 o
   6   4   0      221.73      211.22     15.38 o
   8   4   0      868.67      953.37     54.95 o
   2   5   0      440.53      435.24      8.06 o
   4   5   0      351.22      342.35     16.48 o
   6   5   0      239.70      258.64     18.18 o
   0   6   0      697.36      826.31     44.37 o
   2   6   0       29.52      154.14     17.73 o
   4   6   0     1042.49      997.79     41.67 o
   6   6   0     2381.88     2396.08     57.06 o
   2   7   0      136.65      158.57      5.98 o
   4   7   0     1395.31     1322.59     31.46 o
   6   7   0     1106.59     1046.24     66.64 o
   0   8   0      134.42      149.05     14.48 o
   2   8   0      659.61      626.03     20.29 o
   4   8   0      128.61      149.79     12.10 o
   6   8   0      526.42      563.44     26.39 o
   2   9   0      131.92      129.31      9.62 o
   4   9   0       35.57       51.89     12.34 o
   6   9   0        5.52       21.44     13.19 o
   0  10   0        0.28        4.33      9.42 o
   2  10   0     1772.02     1723.52     32.56 o
   4  10   0       95.67      107.76     15.10 o
   6  10   0       11.02       31.66     24.34 o
   2  11   0       21.12       31.92      9.93 o
   4  11   0      120.71      134.59     33.65 o
   0  12   0       54.14       60.74     14.63 o
   2  12   0      128.37      123.92     14.08 o
   4  12   0        7.43        7.52     19.84 o
   2  13   0      168.38      193.47     23.70 o
   4  13   0       60.27       73.74     25.34 o
   0  14   0       39.62       38.98     15.33 o
   2  14   0       74.40       80.93     18.90 o
   2   1   1    27428.25    26956.17    207.36 o
   3   1   1     3592.47     3797.16     27.81 o
   4   1   1      260.77      247.05      4.05 o
   5   1   1        0.27       -2.32      2.32 o
   6   1   1        1.67       -0.11      3.67 o
   7   1   1        3.42        4.47      4.75 o
   8   1   1      102.10       76.13     16.66 o
   0   2   1       51.68       49.48      3.36 o
   1   2   1    11317.21    11324.24    131.25 o
   2   2   1    55498.74    53413.77    485.68 o
   3   2   1      539.23      531.88      6.55 o
   4   2   1       26.62       51.75      8.53 o
   5   2   1        6.14       15.47      2.66 o
   6   2   1      466.80      487.96     12.32 o
   7   2   1      109.80       96.08      6.93 o
   8   2   1      253.89      280.67     35.52 o
   1   3   1        1.89       10.24      1.27 o
   2   3   1      870.88      970.69     11.19 o
   3   3   1     1010.38      994.48     15.59 o
   4   3   1      339.42      378.41      9.20 o
   5   3   1      130.27      130.29      4.72 o
   6   3   1        0.79       12.41      4.81 o
   7   3   1       26.61       31.79      7.98 o
   8   3   1        0.92       -7.54     12.60 o
   0   4   1      360.07      442.98     20.09 o
   1   4   1     5036.46     4888.66     33.06 o
   2   4   1     3145.97     2949.49     24.41 o
   3   4   1      163.31      180.40      5.82 o
   4   4   1       96.32      143.35      6.39 o
   5   4   1       17.75       24.11      3.01 o
   6   4   1      465.75      451.14     17.27 o
   7   4   1      572.21      518.17     19.90 o
   1   5   1       96.29      103.44      4.56 o
   2   5   1      585.37      618.50      9.30 o
   3   5   1        1.82       15.12      4.77 o
   4   5   1      123.09      154.83      8.61 o
   5   5   1      871.12      839.38     15.05 o
   6   5   1      125.23      126.24      9.80 o
   7   5   1      200.20      189.01     19.43 o
   0   6   1      898.01      936.61     15.49 o
   1   6   1     1176.67     1283.23     14.25 o
   2   6   1     1797.81     1733.79     17.07 o
   3   6   1      387.51      338.73     16.83 o
   4   6   1      570.32      519.49     17.95 o
   5   6   1      483.00      473.61     11.26 o
   6   6   1      585.84      618.56     27.46 o
   7   6   1       75.71      110.99     18.95 o
   1   7   1      256.69      297.46      4.75 o
   2   7   1        0.08       22.54      7.94 o
   3   7   1       15.90       18.31      2.81 o
   4   7   1      766.91      766.18     14.68 o
   5   7   1      142.10      153.15     13.08 o
   6   7   1      405.58      436.03     20.82 o
   7   7   1       96.32       96.94     10.31 o
   0   8   1     1967.20     2048.86     31.51 o
   1   8   1      653.15      730.77      9.40 o
   2   8   1      300.71      301.62      8.19 o
   3   8   1      237.95      221.38      6.87 o
   4   8   1      821.35      856.27     16.26 o
   5   8   1       17.17       21.17      8.28 o
   6   8   1       60.23       97.30      9.89 o
   7   8   1       24.27       30.84     16.97 o
   1   9   1      786.50      779.55     11.49 o
   2   9   1       41.47       64.90      3.80 o
   3   9   1      669.51      671.91     15.06 o
   4   9   1      414.64      423.24     16.41 o
   5   9   1       79.80       97.20     11.67 o
   6   9   1      119.59       91.95     10.11 o
   0  10   1       27.15      195.75     17.73 o
   1  10   1      200.56      166.72      6.33 o
   2  10   1       20.72       23.89      6.20 o
   3  10   1       53.69       60.38      8.16 o
   4  10   1      199.41      180.21     12.20 o
   5  10   1       23.02       16.72      8.31 o
   6  10   1       57.73       76.22     18.45 o
   1  11   1       22.53       29.62      4.09 o
   2  11   1        1.40       -0.44      5.87 o
   3  11   1       45.59       43.10      8.11 o
   4  11   1        2.91        8.16      7.08 o
   5  11   1        0.15       -7.72      7.72 o
   0  12   1      132.34      135.48     11.71 o
   1  12   1       17.82       15.37      6.00 o
   2  12   1      187.42      188.79     11.71 o
   3  12   1       22.69       27.66      7.75 o
   4  12   1      207.51      218.61     14.38 o
   5  12   1      185.79      199.01     24.21 o
   1  13   1        4.55        1.16      5.73 o
   2  13   1        7.04       11.35      7.43 o
   3  13   1       14.97       32.98      8.27 o
   4  13   1        4.49        5.87     14.01 o
   0  14   1       16.01       14.24      9.68 o
   1  14   1        8.82       13.58      6.78 o
   2  14   1        6.64       -0.60      9.25 o
   1   0   2     3487.58     3335.61     67.61 o
   2   0   2    15289.79    15087.04    138.11 o
   3   0   2      370.63      377.42      6.22 o
   4   0   2      969.73      960.18     14.37 o
   5   0   2      163.27      186.45      7.01 o
   6   0   2     1199.47     1197.86     22.13 o
   7   0   2        4.42        0.45      5.83 o
   8   0   2      129.79      132.20     28.44 o
   2   1   2    10362.54     9774.92     76.18 o
   3   1   2      966.00      935.81      8.60 o
   4   1   2       36.10       38.70      2.79 o
   5   1   2       68.99       83.07      3.84 o
   6   1   2       49.12       40.81      4.63 o
   7   1   2       17.28       12.70      4.37 o
   8   1   2        0.49        1.76     17.50 o
   0   2   2     1973.70     1785.54     31.00 o
   1   2   2    26026.06    24802.43    186.51 o
   2   2   2     5078.09     4976.20     42.50 o
   3   2   2     1085.52     1041.72     10.03 o
   4   2   2     2123.93     2046.73     17.89 o
   5   2   2      363.58      364.91     12.86 o
   6   2   2      162.89      187.40      7.34 o
   7   2   2       53.21       55.86      7.06 o
   8   2   2      152.20      141.56     27.86 o
   1   3   2     9490.13     9152.22     65.62 o
   2   3   2      110.50      113.51      2.90 o
   3   3   2      543.92      635.97      8.62 o
   4   3   2     1782.41     1913.05     19.57 o
   5   3   2      327.05      334.15      7.08 o
   6   3   2      297.32      353.39     19.10 o
   7   3   2       22.50       19.38     13.25 o
   8   3   2       68.61       46.41     23.99 o
   0   4   2    13691.80    13540.82    119.92 o
   1   4   2       47.10       51.17      1.99 o
   2   4   2     4152.68     3987.82     31.24 o
   3   4   2      186.49      205.09     12.85 o
   4   4   2     4010.82     3919.40     37.47 o
   5   4   2      143.29      126.81      4.68 o
   6   4   2      215.53      214.13      8.87 o
   7   4   2       95.75       86.82     10.47 o
   8   4   2       35.06       33.06     26.10 o
   1   5   2        0.12       21.26      2.08 o
   2   5   2        4.50        7.76      2.42 o
   3   5   2       69.68       84.86      7.79 o
   4   5   2      216.06      184.70      9.58 o
   5   5   2      277.62      263.29      8.11 o
   6   5   2        0.34        7.09      6.86 o
   7   5   2        0.69       20.23      8.02 o
   0   6   2     4105.66     4147.72     40.37 o
   1   6   2      727.48      730.39      7.48 o
   2   6   2     1013.74      968.37     11.71 o
   3   6   2     1533.39     1520.10     17.45 o
   4   6   2      691.31      665.81     19.94 o
   5   6   2       74.93       86.41      5.61 o
   6   6   2       30.76       41.56     10.34 o
   7   6   2      180.12      198.42     17.06 o
   1   7   2        1.96        8.13      1.65 o
   2   7   2      573.56      604.72      8.78 o
   3   7   2       67.64       85.60      4.23 o
   4   7   2      452.36      426.85     10.71 o
   5   7   2      323.47      359.47     15.05 o
   6   7   2      150.55      154.22     12.44 o
   7   7   2      278.63      281.29     18.32 o
   0   8   2       45.15       37.13      4.13 o
   1   8   2      430.98      422.66      6.89 o
   2   8   2        8.02       26.45      4.25 o
   3   8   2      300.58      296.10      8.75 o
   4   8   2     2471.00     2409.11     45.49 o
   5   8   2      181.45      190.40     14.29 o
   6   8   2       73.05       77.14      9.73 o
   7   8   2      198.44      195.34     25.46 o
   1   9   2       16.03       49.18      8.82 o
   2   9   2       80.90       88.91      5.01 o
   3   9   2       47.85       47.54      6.00 o
   4   9   2       42.98       78.90      9.47 o
   5   9   2      343.90      340.20     16.30 o
   6   9   2        1.05       -1.18      7.14 o
   0  10   2     2167.14     2208.95     40.41 o
   1  10   2      205.22      207.57      6.58 o
   2  10   2      319.21      330.00      9.36 o
   3  10   2       24.81       28.64      8.39 o
   4  10   2       23.47       27.89      7.77 o
   5  10   2        2.84       -0.73      7.69 o
   6  10   2      124.49      170.22     17.74 o
   1  11   2       10.58       13.54      3.75 o
   2  11   2      128.89      126.90     11.15 o
   3  11   2       19.68       15.73      6.56 o
   4  11   2       12.82       16.03      7.33 o
   5  11   2       34.47       36.27      9.41 o
   0  12   2      162.79      153.31     10.95 o
   1  12   2       88.37       85.64      7.51 o
   2  12   2        5.96        9.88      8.10 o
   3  12   2        4.95        4.92      6.69 o
   4  12   2       21.89       16.97      7.99 o
   5  12   2       49.15       45.08     17.09 o
   1  13   2        0.33        3.03      5.65 o
   2  13   2        1.10        1.04      8.69 o
   3  13   2       90.44       88.98     10.35 o
   4  13   2        4.90       14.08     10.03 o
   0  14   2      128.31      124.78     15.16 o
   1  14   2        0.65        5.28      6.48 o
   2  14   2       46.28       40.55     11.06 o
   1   1   3     2954.78     2794.28     17.72 o
   2   1   3     1114.03     1122.67      9.79 o
   3   1   3      203.02      218.72      4.83 o
   4   1   3      657.36      730.72      8.52 o
   5   1   3       28.58       33.83      2.97 o
   6   1   3       21.53       15.01      4.09 o
   7   1   3       73.83       76.45      8.52 o
   8   1   3        9.60       21.80     14.51 o
   0   2   3    23541.25    22675.15    212.37 o
   1   2   3    15066.34    15045.66    168.93 o
   2   2   3        1.56       26.86      3.78 o
   3   2   3     1040.70     1094.31     10.43 o
   4   2   3    11613.34    11630.07     80.64 o
   5   2   3       22.55       18.77      3.06 o
   6   2   3      227.91      225.56      7.97 o
   7   2   3        0.16        7.75      4.79 o
   8   2   3       16.32       34.04     11.06 o
   1   3   3     5725.41     5523.92     38.97 o
   2   3   3     1210.86     1183.60     11.29 o
   3   3   3     3176.56     2904.30     27.04 o
   4   3   3     3930.68     3704.71     31.07 o
   5   3   3      297.56      310.31      6.60 o
   6   3   3     1111.77     1068.98     30.06 o
   7   3   3        6.15       -1.33     11.40 o
   8   3   3        0.74       25.92     24.64 o
   0   4   3    12813.88    12539.61    133.67 o
   1   4   3      318.76      335.60      4.57 o
   2   4   3      225.94      267.45      7.57 o
   3   4   3     4848.51     4855.48     45.77 o
   4   4   3       31.02       40.12      3.75 o
   5   4   3       24.10       21.19      3.25 o
   6   4   3      641.67      657.28     16.44 o
   7   4   3       11.33       22.39      8.39 o
   8   4   3        1.73       11.85     14.66 o
   1   5   3      668.87      709.35      7.66 o
   2   5   3      604.70      686.04     10.64 o
   3   5   3      114.99      138.77      9.45 o
   4   5   3       25.34       21.43      7.52 o
   5   5   3       21.07       25.86      3.79 o
   6   5   3       25.75       18.76      7.85 o
   7   5   3      328.17      327.32     30.56 o
   1   6   3      339.81      472.13     10.08 o
   2   6   3     2059.69     1973.29     21.94 o
   3   6   3        0.15        0.84      2.38 o
   4   6   3      601.40      530.82     17.65 o
   5   6   3      215.52      193.03      7.34 o
   6   6   3      330.23      347.11     13.72 o
   7   6   3       10.43       24.56     10.97 o
   1   7   3        5.92       13.90      1.81 o
   2   7   3      619.09      688.22     10.08 o
   3   7   3      584.62      548.93     10.60 o
   4   7   3      350.77      337.15     10.28 o
   5   7   3      101.04      125.32      7.22 o
   6   7   3       58.89       72.14     10.19 o
   7   7   3        4.21       17.24     11.97 o
   0   8   3       98.88       82.67      6.37 o
   1   8   3      108.82      179.70      4.35 o
   2   8   3     2526.80     2500.39     28.08 o
   3   8   3       16.12       18.83      5.39 o
   4   8   3        2.67       66.60      9.51 o
   5   8   3      177.70      191.20     12.58 o
   6   8   3       78.47       98.75     11.21 o
   7   8   3        2.88        8.49     14.92 o
   1   9   3      234.89      249.93      7.24 o
   2   9   3      804.14      753.45     12.59 o
   3   9   3      302.46      307.21      9.29 o
   4   9   3      214.03      230.02     12.98 o
   5   9   3      746.66      679.51     21.55 o
   6   9   3       12.62       13.86      7.46 o
   0  10   3       60.81       87.14      8.54 o
   1  10   3       22.66       13.18      3.65 o
   2  10   3     1184.38     1109.15     18.11 o
   3  10   3      384.68      370.36     11.73 o
   4  10   3       25.87       21.47      7.81 o
   5  10   3       11.06       11.83      7.81 o
   6  10   3        0.98       14.12      9.97 o
   1  11   3       15.33       23.88      4.83 o
   2  11   3      360.53      391.19     11.90 o
   3  11   3        1.10        5.38      6.31 o
   4  11   3        0.94        4.38      7.01 o
   5  11   3        1.12        5.79      7.68 o
   0  12   3      274.73      297.33     18.81 o
   1  12   3      187.95      199.80     11.12 o
   2  12   3      342.00      361.44     14.94 o
   3  12   3        0.40        1.62      6.96 o
   4  12   3       23.84       36.90     10.09 o
   1  13   3       64.59       53.23      7.67 o
   2  13   3       65.24       75.32     19.46 o
   3  13   3       59.02       67.66     10.90 o
   4  13   3       42.51       32.28     19.81 o
   0  14   3       17.91       27.59     10.76 o
   1  14   3       86.73       83.54      9.27 o
   2  14   3        1.14       -5.29      8.60 o
   1   0   4     7598.54     7454.20     65.72 o
   2   0   4    60695.98    57306.30    624.31 o
   3   0   4      373.03      367.11      6.26 o
   4   0   4      590.78      522.13      8.70 o
   5   0   4      623.96      638.60     12.12 o
   6   0   4      178.89      170.61      8.01 o
   7   0   4       58.79       44.33      9.00 o
   8   0   4      529.01      539.39     45.71 o
   1   1   4     1834.42     1767.17     10.99 o
   2   1   4      563.93      501.30      4.99 o
   3   1   4     1614.04     1545.23     13.13 o
   4   1   4     1881.56     1871.97     25.27 o
   5   1   4        9.76       23.82      2.87 o
   6   1   4        1.08       -0.23      3.41 o
   7   1   4       20.16       27.87      6.78 o
   8   1   4       13.45       10.67     11.36 o
   0   2   4      758.56      742.80      9.75 o
   2   2   4     8963.98     8370.70     55.41 o
   3   2   4        0.24        0.79      1.73 o
   4   2   4       51.79       92.51      4.56 o
   5   2   4        9.13       18.12      3.01 o
   6   2   4      164.48      153.75      7.35 o
   7   2   4      253.40      274.44     17.45 o
   8   2   4       84.95       82.62     16.65 o
   1   3   4     1603.39     1670.73     14.81 o
   2   3   4        3.26       16.51      2.64 o
   3   3   4     3089.80     3172.68     26.77 o
   4   3   4     1840.98     1950.41     18.09 o
   5   3   4      149.38      164.59      5.98 o
   6   3   4      123.87      136.78     11.36 o
   7   3   4       26.15       34.06      8.79 o
   8   3   4       10.58        8.57     11.74 o
   0   4   4     2847.29     3024.38     34.03 o
   1   4   4      187.90      199.52      3.27 o
   2   4   4     1539.55     1437.63     22.86 o
   3   4   4     3961.13     3948.46     39.04 o
   4   4   4      340.03      320.35      6.60 o
   5   4   4       46.03       44.32      3.30 o
   6   4   4     2094.90     2120.15     33.11 o
   7   4   4       64.32       67.80     12.33 o
   8   4   4      110.43      131.76     23.26 o
   1   5   4      192.78      254.32      4.64 o
   2   5   4      109.06       96.85      3.70 o
   3   5   4        3.90       16.66      3.16 o
   4   5   4      233.56      246.42      7.86 o
   5   5   4      881.46      769.00     13.37 o
   6   5   4       38.29       29.22      6.72 o
   7   5   4      152.15      148.30     11.67 o
   0   6   4     2615.70     2974.97     30.25 o
   1   6   4     4188.88     4630.88     34.22 o
   2   6   4     3567.86     3463.18     29.71 o
   3   6   4      226.84      234.66      6.19 o
   4   6   4      403.69      417.94     14.08 o
   5   6   4      459.75      451.59     10.97 o
   6   6   4       22.49       54.86     10.83 o
   7   6   4       62.55       50.76     12.81 o
   1   7   4       30.27       49.53      2.34 o
   2   7   4     1876.86     1967.23     21.87 o
   3   7   4       75.77       95.44      5.24 o
   4   7   4      497.24      486.05      8.79 o
   5   7   4       26.64       44.24      5.61 o
   6   7   4        0.07        4.74      7.41 o
   7   7   4        5.89        2.80      8.53 o
   0   8   4      823.49      828.03     13.45 o
   1   8   4      404.61      421.52      7.56 o
   2   8   4     1075.14     1069.23     15.12 o
   3   8   4        3.24        8.21      4.18 o
   4   8   4        2.97       22.44      7.05 o
   5   8   4       43.71       52.68      8.97 o
   6   8   4       70.09       79.08     10.38 o
   7   8   4        0.27        9.67     10.83 o
   1   9   4      159.60      172.62      6.54 o
   2   9   4      395.98      368.92      8.77 o
   3   9   4      212.89      218.68      8.28 o
   4   9   4        5.62       12.02      6.96 o
   5   9   4      136.37      133.58     11.37 o
   6   9   4       28.71       42.23      9.39 o
   0  10   4     2828.39     2706.81     47.34 o
   1  10   4       37.07       40.36      3.67 o
   2  10   4        3.74       36.24     17.44 o
   3  10   4      745.86      750.17     16.68 o
   4  10   4      228.31      225.71     14.48 o
   5  10   4       12.39        6.46      8.23 o
   6  10   4       43.20       27.85     11.43 o
   1  11   4      228.86      232.31      9.86 o
   2  11   4      130.97      124.61      7.91 o
   3  11   4       34.26       28.67      7.58 o
   4  11   4        7.04        2.14      8.50 o
   5  11   4        0.03        0.05      9.88 o
   0  12   4     1060.77     1029.22     26.22 o
   1  12   4       21.18       20.78      6.35 o
   2  12   4        0.00        1.11      7.80 o
   3  12   4        2.13        0.43      6.57 o
   4  12   4       49.76       50.42      9.22 o
   1  13   4       28.07       29.05      6.94 o
   2  13   4       59.55       54.05     11.24 o
   3  13   4       13.39       17.46      8.67 o
   0  14   4      126.08      123.35     15.10 o
   1  14   4        1.85       -6.17      6.17 o
   2  14   4       14.65       13.28     13.64 o
   1   1   5     6852.63     6718.70     37.66 o
   2   1   5       67.54       71.89      2.59 o
   3   1   5       80.37       77.94      2.51 o
   4   1   5       15.77       35.63      3.13 o
   5   1   5      394.71      392.05      7.22 o
   6   1   5       35.40       33.17      4.06 o
   7   1   5       30.80       31.02      7.18 o
   8   1   5        6.51       -8.20      8.20 o
   0   2   5    16757.80    16178.22    127.18 o
   1   2   5      733.12      715.35      5.60 o
   2   2   5     1722.63     1633.94     12.70 o
   3   2   5      199.16      258.48      4.72 o
   4   2   5     4258.80     4027.67     41.83 o
   5   2   5      150.53      148.83      5.61 o
   6   2   5      763.90      743.08     13.45 o
   7   2   5      101.80      107.99      8.57 o
   8   2   5       92.91      123.20     12.20 o
   1   3   5     3412.65     3273.83     25.22 o
   2   3   5     1107.52     1027.97      9.67 o
   3   3   5      257.45      301.65      8.52 o
   4   3   5      304.13      267.36      6.04 o
   5   3   5     1139.12     1141.34     16.83 o
   6   3   5       82.24       76.09      5.63 o
   7   3   5       11.44       12.59      6.57 o
   8   3   5       60.80       55.02     13.14 o
   0   4   5     3811.28     3822.99     38.91 o
   1   4   5       94.85       74.75      3.06 o
   2   4   5       17.37       47.58      4.26 o
   3   4   5       65.89      101.25      6.55 o
   4   4   5     1514.97     1382.73     20.50 o
   5   4   5       38.54       29.79      4.20 o
   6   4   5       35.05       48.92      7.14 o
   7   4   5       26.67        8.62      8.64 o
   8   4   5      138.94      134.97     20.78 o
   1   5   5      236.49      381.63      7.91 o
   2   5   5      562.60      617.88      8.71 o
   3   5   5     2709.56     2828.40     25.43 o
   4   5   5       13.61       17.37      3.31 o
   5   5   5      709.65      625.68     11.57 o
   6   5   5      287.84      270.22     13.57 o
   7   5   5       17.40       39.10     11.40 o
   0   6   5     9782.23     9915.74     90.55 o
   1   6   5      108.13      169.36      4.28 o
   2   6   5     1002.40      997.09     11.45 o
   3   6   5      118.16      122.39      6.38 o
   4   6   5      116.02      105.34      6.14 o
   5   6   5     1152.85     1076.84     21.68 o
   6   6   5      175.73      176.38     12.48 o
   7   6   5       68.42       70.89     10.35 o
   1   7   5       35.10       50.76      2.72 o
   2   7   5       66.69       58.95      4.74 o
   3   7   5       27.47       32.95      3.95 o
   4   7   5      341.32      349.94     10.06 o
   5   7   5      173.77      191.96      9.19 o
   6   7   5        9.51       20.34      8.02 o
   7   7   5       86.44       55.73     11.86 o
   0   8   5      917.99      862.56     13.79 o
   1   8   5      117.65      131.79      3.78 o
   2   8   5      343.64      351.98      8.56 o
   3   8   5      116.39      125.21      6.15 o
   4   8   5      948.49      905.26     17.88 o
   5   8   5        0.13       -4.00      6.71 o
   6   8   5       41.27       75.80      9.87 o
   7   8   5       42.64       16.50     16.09 o
   1   9   5      179.22      168.70      4.69 o
   2   9   5       69.73       66.79      4.82 o
   3   9   5      336.93      340.18     10.29 o
   4   9   5        0.00       -5.93      7.39 o
   5   9   5       57.91       53.11      8.91 o
   6   9   5       35.99       35.31      9.41 o
   0  10   5     2438.63     2343.52     43.62 o
   1  10   5      489.08      474.20      8.66 o
   2  10   5       85.77       93.63      6.39 o
   3  10   5      695.95      641.17     15.51 o
   4  10   5       25.12       32.63      7.96 o
   5  10   5       86.55       63.18      8.82 o
   6  10   5        6.77        4.58     10.62 o
   1  11   5      515.21      515.07     12.38 o
   2  11   5       83.01       72.79      6.72 o
   3  11   5       73.42       72.12     11.39 o
   4  11   5       29.09       26.64      8.25 o
   5  11   5        0.02       -4.91      7.98 o
   0  12   5       32.64       46.39     10.28 o
   1  12   5       52.39       67.47      6.94 o
   2  12   5      122.38      147.86     14.70 o
   3  12   5        2.65        9.33      7.28 o
   4  12   5       97.72       98.24     10.88 o
   1  13   5       18.24       12.69      6.31 o
   2  13   5       14.97       29.28      9.29 o
   3  13   5       86.25      104.20     13.15 o
   0  14   5       55.97       72.63     12.73 o
   1  14   5       55.13       62.28      8.54 o
   2  14   5       40.10       33.01     15.33 o
   0   0   6      670.08      658.24      8.01 o
   1   0   6        8.21        5.35      0.97 o
   2   0   6     3488.09     3345.09     30.95 o
   3   0   6     3553.22     3558.68     39.28 o
   4   0   6     3003.34     2913.77     29.29 o
   5   0   6     1348.22     1402.85     25.96 o
   6   0   6     2102.32     2051.95     32.35 o
   7   0   6       36.05       33.35     13.75 o
   8   0   6        8.14        7.91     13.76 o
   1   1   6      950.39      854.06      5.57 o
   2   1   6        0.51        5.31      1.17 o
   3   1   6       43.67       44.01      2.19 o
   4   1   6     2121.15     2052.84     17.05 o
   5   1   6      144.51      120.69      4.40 o
   6   1   6      576.68      502.89     10.15 o
   7   1   6      155.59      162.23      9.59 o
   8   1   6       44.20       39.55     12.37 o
   0   2   6       10.48       23.07      2.16 o
   1   2   6      806.46      737.22      5.51 o
   2   2   6        2.26        2.92      0.97 o
   3   2   6     4248.20     4297.23     33.18 o
   4   2   6      141.12      178.79      5.39 o
   5   2   6       46.09       47.95      3.65 o
   6   2   6        0.01        8.38      4.53 o
   7   2   6       49.76       44.09      7.42 o
   8   2   6       38.71       59.68     10.41 o
   1   3   6     2528.71     2643.40     17.81 o
   2   3   6      482.95      526.65      5.77 o
   3   3   6      370.62      382.73      6.15 o
   4   3   6        0.01        6.68      2.82 o
   5   3   6      121.69      139.52      5.92 o
   6   3   6      255.30      260.35      8.24 o
   7   3   6       77.56       65.72      7.50 o
   8   3   6        0.29        1.47      9.73 o
   0   4   6        7.23       38.42      2.28 o
   1   4   6       74.07       65.07      2.21 o
   2   4   6    12169.96    12515.63     87.33 o
   3   4   6     1907.68     1962.83     18.16 o
   4   4   6     1513.20     1446.27     16.64 o
   5   4   6      377.26      364.38      8.98 o
   6   4   6      121.29      132.02      6.86 o
   7   4   6       36.12       27.51      7.86 o
   8   4   6      111.66      123.46     20.23 o
   1   5   6     1313.56     1357.63     12.05 o
   2   5   6      641.97      676.67      8.67 o
   3   5   6      704.11      647.17     11.58 o
   4   5   6       13.61        3.17      3.05 o
   5   5   6      180.94      169.41      7.16 o
   6   5   6      180.35      173.29     14.25 o
   7   5   6      376.77      369.01     16.50 o
   0   6   6     4165.04     4267.21     44.99 o
   1   6   6       73.95       71.07      3.50 o
   2   6   6       92.19       70.48      3.35 o
   3   6   6        2.85       10.30      2.95 o
   4   6   6      696.85      705.69     12.95 o
   5   6   6      545.51      511.45     17.00 o
   6   6   6      132.57      140.92     11.45 o
   7   6   6      155.51      137.50     12.05 o
   1   7   6       31.71       39.47      2.57 o
   2   7   6       47.76       55.86      4.47 o
   3   7   6      468.00      512.64     10.63 o
   4   7   6      478.53      452.71     11.20 o
   5   7   6      406.61      392.32     17.97 o
   6   7   6      100.08      109.06     10.65 o
   7   7   6        9.45        9.13     11.13 o
   0   8   6      184.10      206.17      7.92 o
   1   8   6       30.00       27.34      2.75 o
   2   8   6     1316.33     1333.27     35.87 o
   3   8   6     1238.77     1233.59     18.64 o
   4   8   6      304.21      344.22     16.00 o
   5   8   6       95.65      110.56     10.35 o
   6   8   6       59.21       48.47      9.50 o
   7   8   6        8.36        1.64     14.75 o
   1   9   6        0.21        2.45      2.89 o
   2   9   6       65.21       67.83      4.98 o
   3   9   6      269.49      275.83      8.79 o
   4   9   6        8.93        2.05      7.33 o
   5   9   6       50.91       54.03      8.89 o
   6   9   6      108.76      103.81     11.57 o
   0  10   6        1.07       19.84      5.88 o
   1  10   6      192.42      188.89      6.56 o
   2  10   6     1582.58     1565.53     23.37 o
   3  10   6      109.38      109.57      7.93 o
   4  10   6       14.42       20.96      7.55 o
   5  10   6        1.84       -6.07      6.97 o
   6  10   6      109.66      124.09     17.64 o
   1  11   6       92.12       86.57      6.28 o
   2  11   6       13.75       21.35      5.52 o
   3  11   6      208.79      234.89     17.03 o
   4  11   6       94.45       69.81      9.62 o
   5  11   6        5.60       10.68      8.89 o
   0  12   6      229.91      242.41     15.15 o
   1  12   6      771.76      737.94     15.78 o
   2  12   6       79.06       69.84      9.83 o
   3  12   6        2.72       -6.47      6.47 o
   4  12   6        0.39       13.46      8.29 o
   1  13   6        6.59        8.97      6.30 o
   2  13   6      194.12      197.61     17.35 o
   3  13   6       62.36       67.09     10.61 o
   0  14   6      103.79       64.01     12.79 o
   1  14   6        9.09       18.78      8.46 o
   2  14   6      121.39      100.48     19.49 o
   1   1   7     4426.08     4249.77     23.77 o
   2   1   7     1654.67     1611.11     10.74 o
   3   1   7        1.44        8.03      1.77 o
   4   1   7        1.08        6.47      2.22 o
   5   1   7       35.87       36.49      3.89 o
   6   1   7        2.72       11.77      3.36 o
   7   1   7        7.70        4.03      5.73 o
   8   1   7      156.09      131.69     15.37 o
   0   2   7     3594.27     3609.98     30.30 o
   1   2   7      148.90      153.90      2.35 o
   2   2   7     2401.61     2366.67     15.87 o
   3   2   7      323.35      366.49      6.83 o
   4   2   7     5947.74     5903.89     45.37 o
   5   2   7       33.92       45.39      3.73 o
   6   2   7      420.75      421.70     13.83 o
   7   2   7        2.79        0.89      7.28 o
   8   2   7       65.23       71.38     11.01 o
   1   3   7      813.29      775.54      6.04 o
   2   3   7     3364.01     3448.08     23.90 o
   3   3   7       86.22       88.02      3.17 o
   4   3   7     3722.46     3744.92     33.41 o
   5   3   7      439.99      435.72      9.28 o
   6   3   7      302.27      275.95      9.64 o
   7   3   7      167.26      146.06      9.37 o
   8   3   7       12.68       25.30      7.80 o
   0   4   7        2.05        4.67      1.43 o
   1   4   7        0.06        0.67      1.11 o
   2   4   7     8608.67     8880.22     58.57 o
   3   4   7      106.35      115.65      3.73 o
   4   4   7      588.51      677.58     11.32 o
   5   4   7      809.72      778.46     12.69 o
   6   4   7       29.23       46.64      6.01 o
   7   4   7        0.03       -0.65      6.19 o
   8   4   7       21.81       36.28     19.55 o
   1   5   7        0.09       27.45      1.98 o
   2   5   7      637.96      750.48      8.72 o
   3   5   7     1602.53     1722.35     18.18 o
   4   5   7       31.70       26.13      3.54 o
   5   5   7      199.78      199.73      7.20 o
   6   5   7       76.60       72.93      9.72 o
   7   5   7       83.05       81.71     10.22 o
   0   6   7     5344.38     5463.51     56.09 o
   1   6   7       20.06       15.56      2.28 o
   2   6   7      135.26      124.52      4.15 o
   3   6   7       35.40       45.92      3.68 o
   4   6   7      919.92      896.74     14.97 o
   5   6   7      379.98      344.03     11.62 o
   6   6   7      111.46      125.79     10.96 o
   7   6   7       78.30       79.62     15.81 o
   1   7   7      671.45      679.74      8.99 o
   2   7   7      207.19      221.82     14.05 o
   3   7   7      366.88      372.39     11.35 o
   4   7   7        0.18        6.39      4.08 o
   5   7   7      608.39      605.85     18.16 o
   6   7   7        4.68        9.33      7.78 o
   7   7   7      255.83      220.53     20.62 o
   0   8   7     1407.37     1388.86     19.17 o
   1   8   7        3.24        3.85      2.43 o
   2   8   7      207.36      249.94     12.94 o
   3   8   7      344.87      372.98      9.55 o
   4   8   7      119.62      130.91      7.42 o
   5   8   7        0.01       -5.72      6.50 o
   6   8   7       84.36       88.92     10.38 o
   7   8   7       72.42       72.45     19.66 o
   1   9   7      796.56      804.57     11.72 o
   2   9   7       16.49       19.88      4.09 o
   3   9   7      328.62      287.50      9.04 o
   4   9   7        1.18       -1.77      6.56 o
   5   9   7       34.86       31.67      8.06 o
   6   9   7       25.18       39.56      9.50 o
   0  10   7      511.37      527.88     17.07 o
   1  10   7      194.45      176.64      7.74 o
   2  10   7       50.67       64.13      5.71 o
   3  10   7       21.91       23.95      5.83 o
   4  10   7       48.12       32.42      8.81 o
   5  10   7       26.18       14.84      7.94 o
   6  10   7       18.90       27.74     17.38 o
   1  11   7       14.81       13.82      4.86 o
   2  11   7        7.95        4.54      7.00 o
   3  11   7       97.05       86.81      9.20 o
   4  11   7       42.88       39.80      8.81 o
   5  11   7       38.14       44.93     10.28 o
   0  12   7      501.26      455.95     17.78 o
   1  12   7     1743.57     1644.44     27.47 o
   2  12   7       15.05       14.11      7.91 o
   3  12   7      172.11      172.63     16.58 o
   4  12   7      195.58      206.48     16.75 o
   1  13   7       32.07       35.99      7.43 o
   2  13   7       17.62       20.82      9.93 o
   3  13   7      107.43      125.01     15.82 o
   0  14   7        4.33        9.01     15.63 o
   1  14   7      238.99      215.39     18.65 o
   0   0   8    17134.99    16053.68    166.68 o
   1   0   8    10202.60    10029.58     72.95 o
   2   0   8     2134.66     1955.60     17.66 o
   3   0   8      390.82      402.46      7.04 o
   4   0   8     2938.06     2932.69     31.20 o
   5   0   8      445.01      474.28     12.27 o
   6   0   8     1315.47     1301.60     29.58 o
   7   0   8        7.44        7.99      6.99 o
   8   0   8      156.58      171.33     20.73 o
   1   1   8     2329.21     2174.09     12.98 o
   2   1   8     1237.16     1297.38      8.82 o
   3   1   8     1778.59     1882.64     14.71 o
   4   1   8      737.86      677.70      8.74 o
   5   1   8      172.10      169.17      5.32 o
   6   1   8      253.04      228.48      7.40 o
   7   1   8        1.95      -10.67     10.67 o
   8   1   8        7.20       17.99      9.96 o
   0   2   8     7510.16     6993.21     54.06 o
   1   2   8      427.43      444.90      4.20 o
   2   2   8       75.42       50.19      1.64 o
   3   2   8      643.32      738.90      8.17 o
   4   2   8      308.59      319.34      6.28 o
   5   2   8       57.29       63.86      4.57 o
   6   2   8       86.04       86.07      5.88 o
   7   2   8       28.49       33.66      6.67 o
   8   2   8        7.46       19.35      8.33 o
   1   3   8      865.23     1005.77      8.06 o
   2   3   8      478.81      535.89      5.85 o
   3   3   8      628.82      683.90      7.88 o
   4   3   8      113.63      127.38      4.64 o
   5   3   8     1293.63     1273.57     17.13 o
   6   3   8        2.11        8.46      4.57 o
   7   3   8       28.61       27.88      6.59 o
   8   3   8       49.54       34.37      9.07 o
   0   4   8      814.77      728.49      9.54 o
   1   4   8     1120.99     1209.28     10.37 o
   2   4   8     5111.73     5326.94     36.48 o
   3   4   8      568.51      644.23      7.39 o
   4   4   8      309.84      275.18      6.90 o
   5   4   8        0.18        4.16      3.42 o
   6   4   8      190.07      186.02     14.63 o
   7   4   8       14.37       12.98      6.74 o
   8   4   8      100.24       91.94     13.97 o
   1   5   8      708.09      683.73      7.45 o
   2   5   8     1801.36     1924.65     17.01 o
   3   5   8      434.41      434.33      7.09 o
   4   5   8       17.24       20.78      3.14 o
   5   5   8       59.88       72.07      5.65 o
   6   5   8        9.02        9.50      5.56 o
   7   5   8      366.96      356.79     15.84 o
   8   5   8       12.62       11.62     22.00 o
   0   6   8     4442.94     4382.94     42.72 o
   1   6   8     1215.28     1293.94     12.81 o
   2   6   8      859.94      828.74     10.46 o
   3   6   8      129.39      130.34      5.17 o
   4   6   8       31.99       44.78      4.14 o
   5   6   8        1.85       -0.76      4.05 o
   6   6   8       27.68       35.23      8.49 o
   7   6   8       14.97       30.84      8.75 o
   1   7   8       98.58      101.74      3.84 o
   2   7   8        9.69        8.93      2.68 o
   3   7   8       47.61       38.11      4.68 o
   4   7   8      242.93      231.27      8.55 o
   5   7   8        6.59        4.47      6.90 o
   6   7   8       41.59       46.34      9.38 o
   7   7   8        4.46        6.19     11.41 o
   0   8   8      166.51      184.35      7.38 o
   1   8   8      214.49      212.16      5.67 o
   2   8   8      577.11      586.47     14.70 o
   3   8   8       64.28       71.39      5.21 o
   4   8   8       38.22       38.24      6.08 o
   5   8   8        2.46       -6.24      6.64 o
   6   8   8      555.66      497.21     19.06 o
   7   8   8       44.91       44.18     18.08 o
   1   9   8      636.90      659.81     10.04 o
   2   9   8        0.37        4.87      3.59 o
   3   9   8       50.69       39.89      5.49 o
   4   9   8       60.79       58.45      7.29 o
   5   9   8        1.60        1.31      7.54 o
   6   9   8       62.16       50.36      9.83 o
   0  10   8       52.02       75.49      7.21 o
   1  10   8      621.15      649.71     11.76 o
   2  10   8       39.28       46.54      5.48 o
   3  10   8        1.33       -4.35      5.18 o
   4  10   8      290.26      281.92     12.29 o
   5  10   8       12.96        8.92      7.80 o
   6  10   8       23.08       24.93     17.56 o
   1  11   8        6.75       18.26      4.78 o
   2  11   8       22.43       25.85      5.67 o
   3  11   8       34.68       23.79      7.51 o
   4  11   8      102.04      103.70      9.85 o
   5  11   8        0.24       -3.19      9.43 o
   0  12   8      119.84      134.00     11.26 o
   1  12   8        9.52       50.82     10.14 o
   2  12   8       73.08       64.60     11.14 o
   3  12   8       35.51       51.66      8.91 o
   4  12   8        3.16        5.88      9.53 o
   1  13   8        5.61        9.70      7.57 o
   2  13   8      215.32      173.97     15.06 o
   3  13   8      198.41      196.91     21.68 o
   1   1   9     1912.25     1874.75     11.43 o
   2   1   9       79.80      120.90      2.21 o
   3   1   9      114.30       93.14      2.81 o
   4   1   9       20.40       35.33      2.84 o
   5   1   9      403.18      417.36      8.47 o
   6   1   9       71.27       72.99      6.64 o
   7   1   9      139.70      144.97     10.06 o
   8   1   9       68.38       56.63      8.72 o
   0   2   9     9328.13     9294.90     71.39 o
   1   2   9     5252.24     5226.34     31.07 o
   2   2   9     4320.55     4126.19     24.71 o
   3   2   9      115.71       88.90      2.99 o
   4   2   9       19.01       20.84      2.74 o
   5   2   9        4.14        8.99      3.50 o
   6   2   9     1395.30     1407.88     26.51 o
   7   2   9      131.45      124.27      8.84 o
   8   2   9       85.40       84.99     11.33 o
   1   3   9     1464.74     1456.11     11.21 o
   2   3   9     2706.98     2788.40     19.23 o
   3   3   9     2402.12     2429.54     18.71 o
   4   3   9      113.86      146.27      5.31 o
   5   3   9      153.42      143.64      5.71 o
   6   3   9       15.21       16.47      5.51 o
   7   3   9       45.24       47.21      6.95 o
   8   3   9       36.30       34.07      9.08 o
   0   4   9     9419.97     9538.49     87.68 o
   1   4   9      181.31      192.46      3.03 o
   2   4   9       64.62      158.86      3.69 o
   3   4   9     2008.96     1975.47     16.60 o
   4   4   9      251.85      247.98      6.56 o
   5   4   9       95.60      103.89      6.17 o
   6   4   9       10.62       12.77      5.78 o
   7   4   9       25.24        7.90      8.15 o
   8   4   9        0.02        5.73     12.52 o
   1   5   9      654.33      781.94      7.71 o
   2   5   9        5.14       22.82      2.92 o
   3   5   9       11.42        8.66      1.95 o
   4   5   9       19.74       25.64      2.80 o
   5   5   9      399.46      407.67     10.06 o
   6   5   9       50.18       49.24      6.31 o
   7   5   9        4.02        5.00      7.30 o
   0   6   9     4401.69     4710.59     45.65 o
   1   6   9       15.00       13.94      2.05 o
   2   6   9      383.64      346.58      6.69 o
   3   6   9        0.02       -0.70      2.71 o
   4   6   9      745.56      745.76     11.20 o
   5   6   9      553.81      541.63     11.50 o
   6   6   9        6.57       18.31      7.83 o
   7   6   9        4.33        3.57      7.30 o
   1   7   9      469.95      471.78      7.76 o
   2   7   9      107.16      118.30      6.43 o
   3   7   9      152.54      142.52      6.04 o
   4   7   9       22.14       16.45      4.75 o
   5   7   9        0.05       -6.55      6.55 o
   6   7   9        0.90       -7.10      8.01 o
   7   7   9      272.71      198.33     23.76 o
   0   8   9      404.23      444.49     12.87 o
   1   8   9      123.13      130.33      4.75 o
   2   8   9      392.42      408.25      8.96 o
   3   8   9      134.57      147.80      6.43 o
   4   8   9      283.85      304.51     10.09 o
   5   8   9        9.23       11.13     11.27 o
   6   8   9       88.71      120.56     11.11 o
   7   8   9      134.73      128.75     23.35 o
   1   9   9       24.46       29.63      3.52 o
   2   9   9        1.34       -3.40      3.40 o
   3   9   9      201.83      186.00      8.12 o
   4   9   9        4.05        2.42      5.79 o
   5   9   9       68.54       69.74      9.46 o
   6   9   9       49.55       43.31     20.77 o
   0  10   9      114.37       97.81      7.62 o
   1  10   9     1109.97     1116.84     15.82 o
   2  10   9      115.24      109.91      8.41 o
   3  10   9       10.82        8.55      5.96 o
   4  10   9       86.13       98.14      8.63 o
   5  10   9        3.96        6.10      7.74 o
   6  10   9        5.14        2.22     15.39 o
   1  11   9      690.56      703.58     16.18 o
   2  11   9      406.05      381.26     12.59 o
   3  11   9       22.25       12.02      7.05 o
   4  11   9       63.23       49.41      9.03 o
   5  11   9        8.63       17.91     14.57 o
   0  12   9        2.46       11.49      8.73 o
   1  12   9      264.70      239.69     10.87 o
   2  12   9      186.39      177.56     15.89 o
   3  12   9      101.40       89.46     11.44 o
   4  12   9       23.10       56.31     11.50 o
   1  13   9        2.30        8.39      9.54 o
   2  13   9        0.33       -5.19      7.34 o
   3  13   9        1.91       14.08     10.17 o
   0   0  10     6253.76     6040.19     60.76 o
   1   0  10      120.55      128.93      2.68 o
   2   0  10     6058.79     5868.38     49.46 o
   3   0  10       31.26       21.42      2.06 o
   4   0  10      627.30      636.77     11.76 o
   5   0  10      599.93      639.93     16.08 o
   6   0  10       22.04       28.85      6.96 o
   7   0  10      102.09       86.66     10.41 o
   8   0  10      376.15      427.62     29.49 o
   1   1  10      436.47      468.58      4.02 o
   2   1  10       42.00       38.57      1.58 o
   4   1  10      841.40      854.95     10.23 o
   5   1  10      664.74      719.97     11.92 o
   6   1  10      501.68      502.92     10.31 o
   7   1  10      178.67      177.86      9.92 o
   8   1  10        5.11       12.66      7.31 o
   0   2  10      427.93      380.24      4.88 o
   1   2  10        0.72        0.25      0.92 o
   2   2  10      845.47      878.95      6.96 o
   3   2  10      683.70      716.44      8.50 o
   4   2  10       86.77       98.98      4.07 o
   5   2  10      152.77      156.44      6.89 o
   6   2  10        0.47       17.53      8.16 o
   7   2  10       14.28        7.60      6.95 o
   8   2  10        1.28        7.71      9.24 o
   1   3  10        9.89        6.31      1.27 o
   2   3  10        0.16       -1.22      1.22 o
   3   3  10      813.84      807.26      8.80 o
   4   3  10       54.61       77.02      4.26 o
   5   3  10       99.85       92.14      5.57 o
   6   3  10      126.32      117.80      7.91 o
   7   3  10       32.07       17.81      6.67 o
   8   3  10       36.72       38.44     10.39 o
   0   4  10     9685.54     9506.55     81.57 o
   1   4  10     1450.87     1558.23     12.58 o
   2   4  10      632.50      549.50      5.69 o
   3   4  10     1046.85     1040.94     10.14 o
   4   4  10     1705.87     1656.68     19.52 o
   5   4  10      259.63      253.67      8.38 o
   6   4  10        4.62        4.14      5.62 o
   7   4  10        6.76        3.95      8.42 o
   8   4  10       74.44       85.66     14.03 o
   1   5  10     4120.92     4117.01     27.87 o
   2   5  10      322.20      374.34      5.24 o
   3   5  10      244.72      315.93      5.26 o
   4   5  10      147.57      140.80      5.17 o
   5   5  10      885.37      850.18     14.57 o
   6   5  10       50.28       34.72      6.22 o
   7   5  10       11.04       12.33      7.13 o
   0   6  10      674.43      852.51     15.02 o
   1   6  10      632.64      791.74      8.18 o
   2   6  10     1436.33     1471.98     16.38 o
   3   6  10        1.31       12.66      3.25 o
   4   6  10      250.57      271.57      5.86 o
   5   6  10        4.82        5.44      4.45 o
   6   6  10      361.06      366.62     14.42 o
   7   6  10        6.67        7.29      7.92 o
   1   7  10        6.39       20.31      2.44 o
   2   7  10      226.68      243.17      6.13 o
   3   7  10        0.02       11.36      3.42 o
   4   7  10      148.88      142.04      7.27 o
   5   7  10       49.82       66.67      8.89 o
   6   7  10       10.41       26.57      9.13 o
   7   7  10       85.99       83.28     19.49 o
   0   8  10     1184.12     1059.06     16.59 o
   1   8  10       64.12       57.02      3.58 o
   2   8  10      124.25      127.27      5.62 o
   3   8  10       72.17       67.21      5.48 o
   4   8  10      625.90      605.23     15.76 o
   5   8  10        8.02       -0.18      7.08 o
   6   8  10       23.24       35.00      9.08 o
   1   9  10      487.01      485.73      9.95 o
   2   9  10      110.16      112.14      6.77 o
   3   9  10      256.36      233.63     10.31 o
   4   9  10        0.08        4.31      5.79 o
   5   9  10       11.05       11.12     10.66 o
   6   9  10      296.86      299.51     29.93 o
   0  10  10       23.39       19.89      5.37 o
   1  10  10      200.22      201.94      7.04 o
   2  10  10      485.36      460.49     14.58 o
   3  10  10      289.33      271.72     11.45 o
   4  10  10      178.41      194.08     10.97 o
   5  10  10       13.95       25.37      8.39 o
   1  11  10        8.60        8.22      4.54 o
   2  11  10      300.57      244.15     11.85 o
   3  11  10       20.48       42.64      6.95 o
   4  11  10       70.42       60.86      9.34 o
   5  11  10      128.11      114.29     20.89 o
   0  12  10     1053.93     1064.19     27.47 o
   1  12  10       78.82       72.03      8.41 o
   2  12  10        0.33        1.82      7.28 o
   3  12  10      241.72      215.40     13.31 o
   4  12  10      154.37      151.25     14.87 o
   1  13  10       66.54       76.60     10.60 o
   2  13  10       91.83       71.86     15.86 o
   3  13  10        0.96        3.06      9.97 o
   1   1  11     1134.18     1110.20      7.57 o
   2   1  11       93.18      109.28      2.64 o
   3   1  11      443.42      431.40      5.13 o
   4   1  11       63.14       59.08      3.29 o
   5   1  11       19.03        9.46      3.54 o
   6   1  11      246.17      250.13     12.63 o
   7   1  11      221.22      231.22     11.54 o
   8   1  11      211.94      216.40     12.60 o
   0   2  11     7473.71     7309.23     60.08 o
   1   2  11      476.22      513.37      4.75 o
   2   2  11     3462.61     3452.11     20.66 o
   3   2  11      210.71      245.39      4.23 o
   4   2  11      609.39      613.15      9.79 o
   5   2  11       52.16       52.53      5.67 o
   6   2  11      145.88      154.48      8.50 o
   7   2  11        7.14        1.58      6.20 o
   8   2  11      157.80      166.78     11.59 o
   1   3  11        2.31       19.93      1.69 o
   2   3  11      871.15      918.45      7.33 o
   3   3  11     3153.09     3292.31     23.10 o
   4   3  11        6.65        0.40      2.77 o
   5   3  11      454.95      437.39     10.86 o
   6   3  11       86.50       86.14      7.36 o
   7   3  11        0.17        0.25      6.33 o
   8   3  11       14.91       16.87      8.46 o
   0   4  11      641.40      659.20      8.52 o
   1   4  11      152.38      150.18      3.17 o
   2   4  11      250.15      259.49      3.62 o
   3   4  11      839.42      882.23      8.89 o
   4   4  11      946.42     1002.85     14.69 o
   5   4  11       11.89       16.64      4.02 o
   6   4  11        1.58        6.92      5.24 o
   7   4  11        1.97       -1.30      7.25 o
   8   4  11       10.60        0.23     12.17 o
   1   5  11      973.44     1005.89      8.92 o
   2   5  11      106.10      102.96      2.65 o
   3   5  11      104.37      122.53      3.61 o
   4   5  11       69.22       61.72      5.31 o
   5   5  11       10.65       11.53      4.30 o
   6   5  11       78.25       70.78      8.04 o
   7   5  11       30.25       43.22     17.84 o
   0   6  11      744.66      896.14     12.24 o
   1   6  11      737.00      739.06      8.05 o
   2   6  11     4933.96     4736.70     38.22 o
   3   6  11      107.80      108.31      4.11 o
   4   6  11        0.25        3.91      2.36 o
   5   6  11        6.64       -0.28      4.24 o
   6   6  11      136.19      127.15      9.64 o
   7   6  11        9.83       20.83     14.45 o
   1   7  11      662.22      667.17      8.35 o
   2   7  11      231.31      264.93      6.84 o
   3   7  11     1367.66     1413.48     20.36 o
   4   7  11        0.54       -1.47      3.56 o
   5   7  11       84.86      109.08      8.61 o
   6   7  11       67.19       60.06      9.32 o
   7   7  11       48.01       49.92     17.09 o
   0   8  11       73.31       70.63      5.58 o
   1   8  11      117.70      143.17      4.84 o
   2   8  11        1.02       -1.47      3.21 o
   3   8  11        0.53       -0.70      4.55 o
   4   8  11      648.53      631.36     20.07 o
   5   8  11       46.80       47.60      8.40 o
   6   8  11      214.88      240.69     18.35 o
   1   9  11       44.17       46.13      3.86 o
   2   9  11        4.30       -3.63      3.63 o
   3   9  11       68.03       70.33      6.93 o
   4   9  11       52.68       73.37      7.78 o
   5   9  11       12.59       27.59     11.01 o
   6   9  11        6.82       24.81     12.00 o
   0  10  11       12.17        3.71      4.93 o
   1  10  11        3.62        4.84      3.73 o
   2  10  11       15.92       23.84      5.75 o
   3  10  11       81.92       70.34      7.33 o
   4  10  11      298.32      317.15     20.86 o
   5  10  11        0.03       18.25      9.57 o
   1  11  11       31.37       36.13      6.08 o
   2  11  11      153.61      160.38      9.35 o
   3  11  11      125.17      101.01      8.52 o
   4  11  11       48.11       61.21      9.64 o
   5  11  11       48.70       38.74     16.33 o
   0  12  11      277.36      261.44     14.77 o
   1  12  11      166.30      162.22     10.70 o
   2  12  11        3.95       11.37      8.68 o
   3  12  11       64.31       76.63      9.65 o
   4  12  11       79.47       72.18     14.03 o
   1  13  11      145.05      132.68     17.11 o
   2  13  11      185.96      139.22     19.49 o
   3  13  11       32.58       40.03     15.83 o
   0   0  12     1906.26     2000.88     22.55 o
   1   0  12     1675.76     1711.66     15.48 o
   2   0  12     2177.44     2135.30     19.19 o
   3   0  12      412.14      454.06      7.07 o
   4   0  12     2134.76     2220.77     26.73 o
   5   0  12        4.02        4.27      5.58 o
   6   0  12      480.02      457.68     21.70 o
   7   0  12       76.82       72.64      9.90 o
   8   0  12       18.73       40.08     14.87 o
   1   1  12      801.19      739.08      5.44 o
   2   1  12        0.93        6.62      1.31 o
   3   1  12     1975.98     1910.68     13.76 o
   4   1  12       42.53       42.01      3.28 o
   5   1  12      358.16      359.32      9.30 o
   6   1  12        1.94       -5.40      5.40 o
   7   1  12       17.39       29.10      6.88 o
   8   1  12      112.97      125.62     12.76 o
   0   2  12        8.55       19.62      2.71 o
   1   2  12     4613.01     4732.14     28.76 o
   2   2  12     1711.83     1761.39     12.30 o
   3   2  12       50.87       67.09      2.72 o
   4   2  12      167.67      168.14      6.69 o
   5   2  12       19.06       19.91      4.25 o
   6   2  12      174.24      164.61      9.40 o
   7   2  12       50.81       45.38      7.09 o
   8   2  12        5.36        5.08      7.42 o
   1   3  12     2153.61     2279.19     16.25 o
   2   3  12      893.42      995.50      8.18 o
   3   3  12       31.68       36.41      2.38 o
   4   3  12      272.39      305.77      8.84 o
   5   3  12       36.38       30.82      4.85 o
   6   3  12        2.45        4.40      6.37 o
   7   3  12        1.30       -8.17      8.17 o
   8   3  12        7.34       11.53      8.12 o
   0   4  12     6793.75     7070.12     61.86 o
   1   4  12     1800.37     1906.84     14.63 o
   3   4  12      940.47     1001.70     10.00 o
   4   4  12       69.93       65.51      4.35 o
   5   4  12        6.76        2.75      3.59 o
   6   4  12      183.89      174.34     10.08 o
   7   4  12       62.05       50.50     12.07 o
   1   5  12     1543.22     1514.63     13.38 o
   2   5  12        6.10        3.72      1.62 o
   3   5  12     1506.04     1503.21     14.44 o
   4   5  12      288.59      264.15      8.44 o
   5   5  12      245.44      245.27      9.48 o
   6   5  12        0.06        0.23     10.68 o
   7   5  12       17.58       25.19      9.35 o
   0   6  12     1527.66     1610.82     18.90 o
   1   6  12     1893.72     2001.52     17.14 o
   2   6  12        8.79       33.76      2.83 o
   3   6  12        6.75        6.57      2.56 o
   4   6  12      489.94      465.12      7.69 o
   5   6  12        7.43       12.46      6.13 o
   6   6  12        4.64       17.24      6.87 o
   7   6  12       66.86       42.12     10.20 o
   1   7  12      311.04      319.94      5.57 o
   2   7  12       23.24       29.11      3.07 o
   3   7  12      243.15      244.42      6.52 o
   4   7  12       52.54       34.71      4.92 o
   5   7  12        6.73       20.70      6.44 o
   6   7  12       64.94       49.20      9.13 o
   7   7  12        4.24       -0.12     14.92 o
   0   8  12      213.87      190.90      7.05 o
   1   8  12       86.19       88.85      4.37 o
   2   8  12      102.33       92.09      4.81 o
   3   8  12       18.07       12.67      4.83 o
   4   8  12      105.81      103.93      7.30 o
   5   8  12        0.03       20.32      7.78 o
   6   8  12        8.69        4.83      8.21 o
   1   9  12       82.40       89.61      5.14 o
   2   9  12      110.53      109.99      7.77 o
   3   9  12       79.60       92.83      7.84 o
   4   9  12       57.39       42.03      7.11 o
   5   9  12      867.74      874.74     23.75 o
   6   9  12        4.21       13.87     15.92 o
   0  10  12       16.69       19.07      8.22 o
   1  10  12        0.48       -4.28      4.28 o
   2  10  12       14.75       13.37      5.42 o
   3  10  12      145.49      142.33      9.47 o
   4  10  12      297.84      334.05     15.94 o
   5  10  12        0.86       11.58      8.38 o
   1  11  12       15.55       18.81      5.99 o
   2  11  12      157.65      157.93      9.61 o
   3  11  12        1.85       12.31      6.11 o
   4  11  12       15.44       12.36      7.73 o
   5  11  12        0.28        4.33     14.16 o
   0  12  12      201.79      210.92     18.82 o
   1  12  12        6.43       -0.53      5.26 o
   2  12  12       15.74       21.61      6.31 o
   3  12  12       55.48       74.38     12.84 o
   4  12  12        4.78       13.99     13.99 o
   1   1  13     3099.69     3033.13     17.62 o
   2   1  13     2343.96     2406.59     15.77 o
   3   1  13      110.06      128.51      3.01 o
   4   1  13       40.73       47.24      3.61 o
   5   1  13      293.67      270.14      8.26 o
   6   1  13        6.83        0.13      5.32 o
   7   1  13       62.13       66.60      7.98 o
   8   1  13       44.74       56.23      9.03 o
   0   2  13      885.74      875.21     10.74 o
   1   2  13     7236.92     7630.47     45.03 o
   2   2  13      515.16      428.04      4.63 o
   3   2  13      317.99      294.98      4.65 o
   4   2  13      892.66      871.91     12.45 o
   5   2  13        8.40       -2.33      3.82 o
   6   2  13      465.28      461.54     13.67 o
   7   2  13        7.53       -6.22      9.19 o
   8   2  13       52.01       74.64     10.12 o
   1   3  13     4333.15     4451.68     27.66 o
   2   3  13      109.70      151.67      3.31 o
   3   3  13     1164.23     1094.49     11.79 o
   4   3  13       26.55       22.95      3.46 o
   5   3  13      217.64      204.52      7.49 o
   6   3  13        4.66       -3.78      6.28 o
   7   3  13      183.99      193.25     11.39 o
   8   3  13       33.04        5.15     17.85 o
   0   4  13      178.78      301.92      7.22 o
   1   4  13      501.98      520.45      6.48 o
   2   4  13      474.91      436.95      5.72 o
   3   4  13       18.50       20.66      2.39 o
   4   4  13      102.82      117.04      5.58 o
   5   4  13       94.02       91.55      5.77 o
   6   4  13       17.53       19.29      6.59 o
   7   4  13       60.22       53.18      8.27 o
   1   5  13       89.02      113.89      3.58 o
   2   5  13       66.59       67.59      3.16 o
   3   5  13       40.93       50.25      2.67 o
   4   5  13       12.34       18.96      2.47 o
   5   5  13      203.93      199.40      9.11 o
   6   5  13       58.24       49.86      8.08 o
   7   5  13      189.93      203.06     15.45 o
   0   6  13     2470.81     2229.76     25.94 o
   1   6  13      133.34      111.60      3.35 o
   2   6  13      311.56      311.59      5.18 o
   3   6  13        5.36        2.39      2.42 o
   4   6  13      364.79      355.86      6.67 o
   5   6  13       35.66       29.85      6.39 o
   6   6  13        0.33        0.53      7.35 o
   7   6  13       53.82       80.41     13.64 o
   1   7  13      201.46      215.68      5.88 o
   2   7  13      285.34      292.11      6.22 o
   3   7  13      744.00      772.68     11.34 o
   4   7  13       11.41        4.04      3.85 o
   5   7  13      326.82      307.31     14.75 o
   6   7  13        0.04       -4.79      7.67 o
   0   8  13       50.40       48.93      4.14 o
   1   8  13      415.84      415.12      6.71 o
   2   8  13     1348.39     1360.30     15.59 o
   3   8  13     1156.09     1123.30     16.68 o
   4   8  13       43.58       29.99      6.54 o
   5   8  13        0.95        6.76      7.24 o
   6   8  13      127.19      124.77     19.35 o
   1   9  13        2.63       -0.66      3.97 o
   2   9  13       77.18       67.30      6.03 o
   3   9  13       96.96       84.53      6.63 o
   4   9  13        0.03        5.79      7.25 o
   5   9  13      193.27      211.77     13.55 o
   6   9  13       32.53       28.85     17.21 o
   0  10  13      709.45      636.63     21.50 o
   1  10  13       25.11       23.27      4.93 o
   2  10  13       12.09       14.82      5.37 o
   3  10  13       15.25       19.85      5.56 o
   4  10  13        2.54        8.87      6.40 o
   5  10  13        8.27        5.27     13.75 o
   1  11  13       40.09       50.25      5.98 o
   2  11  13      265.20      262.49     11.96 o
   3  11  13      393.84      421.16     14.52 o
   4  11  13      200.39      187.68     18.47 o
   0  12  13        6.94        5.06      9.67 o
   1  12  13      139.69      126.16     10.79 o
   2  12  13      349.09      354.59     15.40 o
   3  12  13      102.51       85.08     13.37 o
   1  13  13       28.72       38.51     12.70 o
   0   0  14     7311.42     8438.41     93.37 o
   1   0  14      530.17      587.83      7.30 o
   2   0  14     1860.64     1926.75     17.33 o
   3   0  14      468.22      472.75      8.16 o
   4   0  14     2419.68     2415.19     31.02 o
   5   0  14       58.75       59.18      7.71 o
   6   0  14      176.59      180.43     12.46 o
   7   0  14       16.93       -1.32      7.38 o
   8   0  14       17.97       29.84     13.72 o
   1   1  14     5250.29     5363.58     30.56 o
   2   1  14      568.15      591.74      5.61 o
   3   1  14      275.98      240.44      4.52 o
   4   1  14      129.16      135.45      5.55 o
   5   1  14      497.15      459.44     10.98 o
   6   1  14       92.82       88.52      7.87 o
   7   1  14       56.88       45.41      7.74 o
   8   1  14       25.93       34.51      8.08 o
   0   2  14     3622.51     3869.48     31.88 o
   1   2  14      801.57      894.96      7.60 o
   2   2  14     1134.51     1289.05      9.84 o
   3   2  14      151.47      149.92      4.09 o
   4   2  14       53.49       54.44      3.90 o
   5   2  14        1.56       -3.76      3.76 o
   6   2  14        5.51       -2.62      5.76 o
   7   2  14       20.16        9.78      9.69 o
   8   2  14       24.24       28.78     16.65 o
   1   3  14       62.73       77.59      2.42 o
   2   3  14        1.29        3.07      1.55 o
   3   3  14      138.80      134.55      4.19 o
   4   3  14       51.55       48.59      4.20 o
   5   3  14      310.12      304.35      8.73 o
   6   3  14       93.17       91.28      7.68 o
   7   3  14      180.13      166.59     10.57 o
   0   4  14      582.97      608.76      8.61 o
   1   4  14      386.41      344.12      4.80 o
   2   4  14      795.08      779.88      8.65 o
   3   4  14      313.85      322.43      6.49 o
   4   4  14      379.00      334.41      7.38 o
   5   4  14      214.41      192.53      7.36 o
   6   4  14      302.82      306.99     11.01 o
   7   4  14       10.55        6.32      7.78 o
   1   5  14     1896.08     1820.29     15.60 o
   2   5  14       44.91       62.72      3.33 o
   3   5  14      683.64      688.18      9.65 o
   4   5  14       25.28       18.00      3.11 o
   5   5  14      221.69      206.13      9.18 o
   6   5  14      101.18      113.20     11.60 o
   7   5  14      167.37      178.17     21.51 o
   0   6  14      892.18      836.62     12.89 o
   1   6  14      802.41      836.23     10.68 o
   2   6  14        0.26        5.17      2.83 o
   3   6  14       19.35       20.52      2.61 o
   4   6  14      242.87      247.70      6.16 o
   5   6  14        1.37       12.85      7.77 o
   6   6  14       12.93       13.43     10.17 o
   7   6  14       21.66       -1.05      9.30 o
   1   7  14      332.27      327.19      5.78 o
   2   7  14       65.29       76.56      3.19 o
   3   7  14       63.98       72.16      5.39 o
   4   7  14       15.60       13.10      5.53 o
   5   7  14       10.48       11.72      6.83 o
   6   7  14      113.09      104.09     13.33 o
   0   8  14      535.00      538.42     10.44 o
   1   8  14      192.06      207.33      5.47 o
   2   8  14      573.25      513.65      9.13 o
   3   8  14        2.41        4.24      4.30 o
   4   8  14       41.36       42.01      6.88 o
   5   8  14      100.46      100.40     10.23 o
   6   8  14       22.42       13.98      9.59 o
   1   9  14      986.65      991.62     14.13 o
   2   9  14       49.44       41.18      5.51 o
   3   9  14        0.10        8.02      4.97 o
   4   9  14      176.10      175.49     10.30 o
   5   9  14      484.99      575.36     19.58 o
   6   9  14       39.90       32.42     17.79 o
   0  10  14     1075.87     1039.49     22.30 o
   1  10  14       11.11        5.74      4.44 o
   2  10  14        1.22        7.36      4.70 o
   3  10  14      296.96      320.17     18.24 o
   4  10  14      146.10      154.50     12.11 o
   5  10  14      143.21      133.43     21.24 o
   1  11  14      140.97      172.70      8.29 o
   2  11  14      180.21      171.80      9.09 o
   3  11  14      139.49      143.24      9.06 o
   4  11  14       12.36       20.50     11.58 o
   0  12  14        0.77       -3.85      7.28 o
   1  12  14        1.46       14.52      6.54 o
   2  12  14       36.77       56.64      7.95 o
   3  12  14       43.93       63.91     22.18 o
   1  13  14       16.71       12.14     11.07 o
   2  13  14        0.58       -3.75     16.80 o
   1   1  15        8.06        4.45      1.46 o
   2   1  15     1150.62     1222.71      9.36 o
   3   1  15     2980.19     3040.83     24.75 o
   4   1  15      111.46      141.57      4.91 o
   5   1  15       77.63       62.18      4.34 o
   6   1  15       13.18       -6.88      6.88 o
   7   1  15      161.03      155.79     10.21 o
   0   2  15      445.31      387.77      5.78 o
   1   2  15      269.16      329.70      4.23 o
   2   2  15      957.97      926.78      7.62 o
   3   2  15       94.92       98.31      4.09 o
   4   2  15      714.75      749.12     12.12 o
   5   2  15        2.08       -3.78      3.78 o
   6   2  15       74.52       71.18      8.02 o
   7   2  15        0.45        2.50      6.84 o
   1   3  15     2246.47     2033.97     14.07 o
   2   3  15        0.63       -1.58      1.58 o
   3   3  15     1203.33     1159.95     12.38 o
   4   3  15       22.65       21.46      3.50 o
   5   3  15      109.16      106.51      7.19 o
   6   3  15       32.05       32.06      7.64 o
   7   3  15      263.74      293.06     20.08 o
   0   4  15      362.65      457.14      9.77 o
   1   4  15        1.48        6.48      1.83 o
   2   4  15     1414.22     1426.09     16.24 o
   3   4  15      195.84      211.93      4.92 o
   4   4  15        0.01        4.65      3.48 o
   5   4  15       18.52       21.95      4.97 o
   6   4  15      100.47       99.44      8.12 o
   7   4  15       86.38       73.74     11.48 o
   1   5  15      270.61      298.85      5.40 o
   2   5  15       15.94       14.55      2.49 o
   3   5  15        1.08        7.25      2.75 o
   4   5  15       46.56       37.14      4.80 o
   5   5  15      285.30      273.04     11.81 o
   6   5  15       50.92       42.94     16.48 o
   7   5  15       53.16       79.62     12.24 o
   0   6  15      159.27      147.60      5.90 o
   1   6  15      470.46      433.17      7.32 o
   2   6  15       76.22       80.80      4.39 o
   3   6  15        1.37       -2.13      2.60 o
   4   6  15      432.57      390.73      8.32 o
   5   6  15      144.88      130.91     10.62 o
   6   6  15        0.06       -0.85      8.77 o
   7   6  15       18.31        1.84     10.42 o
   1   7  15     1118.82     1089.15     13.29 o
   2   7  15       21.33       14.07      4.63 o
   3   7  15     1234.98     1191.46     18.88 o
   4   7  15        3.53       -0.59      6.51 o
   5   7  15       48.35       53.81      8.08 o
   6   7  15        7.75        8.46      9.24 o
   0   8  15       40.24       44.47      4.15 o
   1   8  15       55.53       60.45      4.47 o
   2   8  15       64.05       78.89      6.45 o
   3   8  15        0.02        1.15      4.35 o
   4   8  15       82.55       95.13     10.14 o
   5   8  15       26.85       38.30     11.73 o
   6   8  15        1.33       -6.21      9.86 o
   1   9  15      316.72      320.46      9.01 o
   2   9  15       92.62       90.87      6.21 o
   3   9  15       76.91       74.04      6.85 o
   4   9  15       22.18       26.31      6.74 o
   5   9  15       18.38       15.90      9.99 o
   0  10  15      154.88      168.70     10.39 o
   1  10  15       45.10       36.60      5.14 o
   2  10  15      504.56      487.57     13.07 o
   3  10  15      207.55      251.98     10.34 o
   4  10  15        0.05       21.82      6.91 o
   5  10  15        3.31       -4.33     12.58 o
   1  11  15       23.84       18.08      6.40 o
   2  11  15      105.89      100.18      7.56 o
   3  11  15       19.13       32.14      7.02 o
   4  11  15       37.71       44.53     15.16 o
   0  12  15      159.95      189.08     18.24 o
   1  12  15       31.67       39.32      8.67 o
   2  12  15       12.38       19.91      7.58 o
   3  12  15       19.71       37.28     21.07 o
   1  13  15       41.69       66.42     18.55 o
   0   0  16    11599.26    12543.88    137.03 o
   1   0  16        5.06       18.52      1.98 o
   2   0  16       12.08        5.30      1.90 o
   3   0  16      501.25      543.22      9.44 o
   4   0  16      728.31      742.22     13.26 o
   5   0  16        7.50       -0.22      6.13 o
   6   0  16      120.77      111.77     10.72 o
   7   0  16        2.56       -7.70     10.76 o
   1   1  16     1867.09     1705.81     11.63 o
   2   1  16     1071.48     1153.80      9.62 o
   3   1  16      158.44      131.73      3.76 o
   4   1  16       13.42       15.43      2.45 o
   5   1  16     1472.80     1430.44     19.88 o
   6   1  16       27.11       12.47      6.34 o
   7   1  16       37.88       73.27      8.37 o
   0   2  16     1570.27     1557.03     16.02 o
   1   2  16     1586.55     1595.46     10.84 o
   2   2  16      117.31       94.70      2.71 o
   3   2  16       13.79       18.36      2.34 o
   4   2  16       19.35       21.04      3.69 o
   5   2  16       59.96       50.48      5.08 o
   6   2  16       55.01       51.82      7.07 o
   7   2  16      110.59       86.19      8.30 o
   1   3  16      169.81      173.45      3.34 o
   2   3  16       15.90       20.38      2.34 o
   3   3  16      555.83      588.99      9.07 o
   4   3  16        1.27       -2.13      2.96 o
   5   3  16      137.33      119.55      6.65 o
   6   3  16      331.51      328.93     11.49 o
   7   3  16        1.51       -0.20      7.83 o
   0   4  16      112.62       86.04      3.50 o
   1   4  16      179.03      173.92      4.17 o
   2   4  16      337.97      362.42      6.27 o
   3   4  16       21.67       21.65      3.07 o
   4   4  16      131.06      131.78      5.87 o
   5   4  16       33.17       17.38      7.66 o
   6   4  16       29.02       31.91      8.68 o
   7   4  16        1.60        4.46      8.07 o
   1   5  16     3767.94     3587.91     29.79 o
   2   5  16       48.66       44.28      3.22 o
   3   5  16      363.51      367.80      8.06 o
   4   5  16        4.63       -1.15      3.39 o
   5   5  16      338.63      318.37     17.90 o
   6   5  16        3.21        0.25      6.66 o
   7   5  16        8.28       20.32     13.69 o
   0   6  16       64.49       69.98      4.07 o
   1   6  16      638.47      623.49      8.84 o
   2   6  16      303.33      323.13      8.02 o
   3   6  16       20.63       12.82      4.61 o
   4   6  16       46.07       44.13      6.93 o
   5   6  16        0.01       -5.76      7.11 o
   6   6  16      208.54      206.32     19.57 o
   1   7  16      136.83      156.87      5.31 o
   2   7  16        0.62       -5.89      6.19 o
   3   7  16       82.20       67.58      7.58 o
   4   7  16       10.68       -5.39      5.39 o
   5   7  16        0.02       -6.71      6.71 o
   6   7  16       26.46        7.74      9.42 o
   0   8  16     1505.52     1470.06     20.06 o
   1   8  16     2051.18     2008.82     23.02 o
   2   8  16        4.90        4.06      4.19 o
   3   8  16      113.23      101.06      6.70 o
   4   8  16       41.53       30.36      6.67 o
   5   8  16        0.08       -3.58      7.20 o
   6   8  16       65.21       49.92     17.73 o
   1   9  16       79.15       82.74      6.53 o
   2   9  16       21.02       26.07      5.12 o
   3   9  16     1560.80     1557.54     23.81 o
   4   9  16        2.23        2.17      9.11 o
   5   9  16       26.55       30.59     12.07 o
   0  10  16      603.55      527.42     21.25 o
   1  10  16        6.86        3.21      4.63 o
   2  10  16      405.68      421.79     13.82 o
   3  10  16      582.95      539.54     13.72 o
   4  10  16       24.68       37.41      7.52 o
   5  10  16        6.74       10.88     14.75 o
   1  11  16        9.16       18.43      7.09 o
   2  11  16       19.65       22.45      6.12 o
   3  11  16       27.04       14.06      7.59 o
   4  11  16       49.90       58.40     15.68 o
   0  12  16        3.45        7.09      8.79 o
   1  12  16       28.27       36.35      8.27 o
   2  12  16       47.10       54.26     14.25 o
   1   1  17      739.76      686.22      6.52 o
   2   1  17      552.23      588.78      7.30 o
   3   1  17      884.14      844.09      9.67 o
   4   1  17      408.21      392.67      8.86 o
   5   1  17       88.69      107.38      6.83 o
   6   1  17      113.53      121.82      8.63 o
   7   1  17      453.02      555.79     22.15 o
   0   2  17      657.75      554.39      7.66 o
   1   2  17       12.75       18.42      1.45 o
   2   2  17     1141.54     1203.22     12.36 o
   3   2  17       56.87       72.30      3.34 o
   4   2  17       55.36       60.62      4.81 o
   5   2  17       11.22        9.28      4.56 o
   6   2  17      317.78      336.92     17.73 o
   7   2  17       30.76       37.28     15.56 o
   1   3  17     4059.31     3905.36     27.59 o
   2   3  17        0.49        0.98      1.90 o
   3   3  17      966.43      937.52     11.11 o
   4   3  17      179.48      164.18      6.06 o
   5   3  17      101.99      107.23      7.32 o
   6   3  17      174.81      193.04     16.12 o
   7   3  17       38.62       58.72     10.46 o
   0   4  17      284.17      263.63      4.87 o
   1   4  17      131.48      118.34      3.69 o
   2   4  17       39.11       48.04      3.36 o
   3   4  17      740.56      752.40     11.46 o
   4   4  17      335.77      305.40      8.12 o
   5   4  17       37.38       31.05      5.36 o
   6   4  17      177.67      167.43     13.62 o
   7   4  17        0.03      -11.46     11.46 o
   1   5  17        1.60        4.53      3.01 o
   2   5  17       11.62        9.49      2.64 o
   3   5  17       31.26       29.50      4.01 o
   4   5  17        3.87       -3.21      3.21 o
   5   5  17        0.33       -7.69      7.69 o
   6   5  17       28.25       26.74      8.26 o
   7   5  17       82.58       46.62     13.16 o
   0   6  17      274.47      275.11      7.30 o
   1   6  17       56.13       58.05      3.42 o
   2   6  17      158.36      155.25      5.34 o
   3   6  17        0.95        3.47      5.51 o
   4   6  17       93.10       99.66      8.41 o
   5   6  17        7.24       -6.53      6.53 o
   6   6  17       49.08       43.40      8.87 o
   1   7  17      845.29      824.94     11.06 o
   2   7  17     1208.69     1162.20     16.33 o
   3   7  17      161.88      149.93      7.45 o
   4   7  17      130.78      100.73      8.55 o
   5   7  17      296.37      334.60     26.15 o
   6   7  17        3.14        1.91     10.63 o
   0   8  17     2565.27     2597.00     40.69 o
   1   8  17     2136.68     2148.82     26.24 o
   2   8  17       53.91       40.07      5.02 o
   3   8  17       99.25      107.82      7.18 o
   4   8  17       44.72       48.81      7.14 o
   5   8  17      123.97      103.27     10.86 o
   6   8  17        9.98       12.93     15.92 o
   1   9  17      265.43      255.79      9.38 o
   2   9  17      174.90      151.97      7.45 o
   3   9  17      177.98      199.18      9.16 o
   4   9  17      283.44      233.68     13.29 o
   5   9  17       56.84       63.89     12.93 o
   0  10  17      165.45      154.05     13.84 o
   1  10  17       18.60       14.97      6.10 o
   2  10  17        4.29        9.87      4.61 o
   3  10  17        0.12        8.55      6.20 o
   4  10  17        8.77       -2.08      8.48 o
   1  11  17       97.42      121.66      9.28 o
   2  11  17       10.87        9.21      6.19 o
   3  11  17       28.70       38.23     15.92 o
   0  12  17        8.69        7.88     10.57 o
   1  12  17       15.87        8.97      8.93 o
   2  12  17       50.19       86.03     17.91 o
   0   0  18       83.90       97.96      4.74 o
   1   0  18      135.14      163.47      4.73 o
   2   0  18        0.16        6.86      2.22 o
   3   0  18       14.15       12.10      3.09 o
   4   0  18      386.03      421.69     13.00 o
   5   0  18      458.21      468.73     17.13 o
   6   0  18      405.84      467.16     21.95 o
   7   0  18      139.15      134.30     15.10 o
   1   1  18     1261.48     1203.83      9.57 o
   2   1  18      170.81      170.17      3.82 o
   3   1  18     1711.75     1775.34     16.71 o
   4   1  18       56.53       64.12      3.61 o
   5   1  18       10.38       35.35      6.95 o
   6   1  18       24.57       32.90      7.20 o
   7   1  18      484.40      531.74     25.12 o
   0   2  18      968.89     1109.82     12.82 o
   1   2  18       81.98      102.21      2.74 o
   2   2  18      114.88      115.37      3.48 o
   3   2  18      266.85      270.87      5.93 o
   4   2  18      273.73      267.39      9.28 o
   5   2  18      158.89      155.49      8.37 o
   6   2  18      209.36      239.79     10.80 o
   7   2  18      355.76      392.95     19.83 o
   1   3  18      353.38      344.50      5.58 o
   2   3  18        9.01        4.23      2.26 o
   3   3  18        1.90        1.22      2.62 o
   4   3  18      201.76      213.41      6.75 o
   5   3  18      620.49      620.85     16.54 o
   6   3  18       90.36      108.07      8.84 o
   7   3  18      174.10      154.86     13.87 o
   0   4  18      150.22      140.82      3.67 o
   1   4  18      163.86      177.43      4.44 o
   2   4  18      670.07      625.13      9.70 o
   3   4  18       17.17       13.82      3.33 o
   4   4  18      199.98      196.82      6.81 o
   5   4  18        0.00       -2.23      5.51 o
   6   4  18        2.34       13.45      7.69 o
   7   4  18        6.94       -4.38     10.12 o
   1   5  18     1530.89     1420.53     14.45 o
   2   5  18        5.18        1.30      2.64 o
   3   5  18     1180.87     1173.68     15.81 o
   4   5  18      277.88      243.75      9.39 o
   5   5  18       51.74       49.90      8.59 o
   6   5  18        0.02       -6.84      6.84 o
   0   6  18     1408.40     1417.83     20.55 o
   1   6  18     1492.44     1465.27     15.89 o
   2   6  18      196.50      212.30      6.96 o
   3   6  18      322.10      291.44     10.44 o
   4   6  18      300.91      272.58     12.07 o
   5   6  18       26.71       21.35      7.90 o
   6   6  18        2.10       -2.81      7.23 o
   1   7  18      234.42      232.84      6.33 o
   2   7  18     1625.14     1703.57     21.06 o
   3   7  18       25.49       18.79      4.85 o
   4   7  18        8.59       -1.10      5.59 o
   5   7  18       23.88       37.92      9.79 o
   6   7  18       11.51        4.16     15.22 o
   0   8  18       59.01       68.75     15.83 o
   1   8  18     2071.80     2004.76     23.96 o
   2   8  18       20.43       22.87      4.68 o
   3   8  18       20.19       15.78      4.98 o
   4   8  18      208.31      189.95     10.65 o
   5   8  18       24.28       23.38      7.51 o
   1   9  18      830.30      863.67     17.84 o
   2   9  18       28.62       30.18      5.26 o
   3   9  18      246.77      280.55     12.08 o
   4   9  18       11.44       21.33      9.42 o
   5   9  18       14.03       12.02     10.61 o
   0  10  18        5.17       13.29      7.36 o
   1  10  18        0.82       -5.03      5.03 o
   2  10  18      160.08      153.85      9.68 o
   3  10  18       37.71       32.31      8.41 o
   4  10  18       13.71       31.43     13.87 o
   1  11  18       11.89       11.98      6.54 o
   2  11  18        5.67        6.42      6.26 o
   3  11  18      123.52      127.13     17.11 o
   0  12  18      161.07      185.22     23.99 o
   1  12  18        2.66       29.00      9.48 o
   2  12  18       10.33       22.29      8.95 o
   1   1  19      357.95      354.50      5.02 o
   2   1  19       14.46       12.77      1.85 o
   3   1  19       12.70        6.14      3.10 o
   4   1  19       98.73      108.72      4.46 o
   5   1  19     3486.16     3478.61     45.11 o
   6   1  19      209.18      220.36     11.04 o
   7   1  19       17.88       26.00      8.69 o
   0   2  19      962.79      862.39     11.60 o
   1   2  19      384.62      362.48      4.90 o
   2   2  19       22.56       31.63      2.21 o
   3   2  19      221.76      224.74      5.14 o
   4   2  19      613.25      573.55     10.85 o
   5   2  19       48.93       72.92      6.77 o
   6   2  19       63.55       66.46     10.64 o
   7   2  19      148.72      166.45     17.70 o
   1   3  19     1440.92     1419.05     13.01 o
   2   3  19      275.19      267.80      6.37 o
   3   3  19      546.24      500.00     11.67 o
   4   3  19      197.88      172.70      7.30 o
   5   3  19      957.66      985.61     24.32 o
   6   3  19      163.00      144.40     10.72 o
   7   3  19       13.39       22.53     12.21 o
   0   4  19      178.31      179.85      4.26 o
   1   4  19      161.56      166.37      4.61 o
   2   4  19        0.08       23.68      3.23 o
   3   4  19        0.40        0.87      3.05 o
   4   4  19        1.63        1.98      4.55 o
   5   4  19        0.86       -1.62      5.69 o
   6   4  19       88.73       92.91     10.46 o
   7   4  19        7.92       -7.14     14.45 o
   1   5  19       30.26       39.77      3.44 o
   2   5  19      335.97      320.45      7.88 o
   3   5  19     1398.39     1348.43     17.62 o
   4   5  19       12.94       14.34      5.11 o
   5   5  19        2.95        1.32      6.99 o
   6   5  19       42.49       38.69      9.74 o
   0   6  19     2865.86     2863.93     43.25 o
   1   6  19     1818.64     1788.27     18.64 o
   2   6  19      500.17      478.53      9.82 o
   3   6  19      936.02      905.96     14.42 o
   4   6  19      209.61      220.01     11.08 o
   5   6  19       27.66       15.24      7.74 o
   6   6  19       58.82       50.22     10.47 o
   1   7  19     3009.93     3010.92     33.62 o
   2   7  19      174.68      190.96     10.16 o
   3   7  19       43.27       44.10      5.32 o
   4   7  19       18.80       13.75      6.13 o
   5   7  19      167.29      187.35     12.79 o
   6   7  19        2.75      -10.05     10.05 o
   0   8  19      171.50      204.93     20.21 o
   1   8  19      201.74      222.60     10.75 o
   2   8  19       35.94       29.45      4.82 o
   3   8  19       71.08       78.78      6.37 o
   4   8  19       84.70       73.03      8.73 o
   5   8  19       11.85       -9.16      9.16 o
   1   9  19        0.74       16.75      5.74 o
   2   9  19      144.85      130.06      8.77 o
   3   9  19      269.92      249.76     11.43 o
   4   9  19        0.09       -4.87     10.04 o
   5   9  19        0.54        9.90     10.92 o
   0  10  19       78.23       79.06     10.22 o
   1  10  19        5.67        9.62      5.62 o
   2  10  19      142.48      143.21     16.40 o
   3  10  19       41.72       75.82     10.22 o
   1  11  19       73.38       86.13      8.16 o
   2  11  19       29.79       43.24      7.62 o
   3  11  19      180.86      160.70     23.82 o
   0  12  19      216.84      247.08     26.80 o
   1  12  19       52.81       53.60     10.84 o
   0   0  20      191.26      183.84      6.98 o
   1   0  20       42.51       58.63      3.74 o
   2   0  20     3831.11     3855.32     42.55 o
   3   0  20     3313.10     3323.57     38.68 o
   4   0  20      123.16      131.00      6.61 o
   5   0  20     1650.05     1753.43     46.41 o
   6   0  20      579.01      597.65     24.38 o
   7   0  20       27.13       44.36     18.67 o
   1   1  20      217.27      203.80      4.05 o
   2   1  20      132.22      118.38      3.55 o
   3   1  20     3956.08     3945.62     34.04 o
   4   1  20     1617.96     1624.05     21.26 o
   5   1  20      162.28      202.42      9.50 o
   6   1  20       88.70       98.00     17.86 o
   7   1  20      165.24      193.75     15.11 o
   0   2  20      422.77      388.24      7.74 o
   1   2  20      381.62      351.76      5.04 o
   2   2  20        6.58       11.91      2.22 o
   3   2  20      746.60      745.40      9.90 o
   4   2  20        1.65        4.10      4.00 o
   5   2  20       19.91       24.46      5.90 o
   6   2  20        8.55       10.46      7.18 o
   7   2  20        0.09       12.01      9.44 o
   1   3  20        0.40       14.22      2.55 o
   2   3  20       92.04      107.90      4.55 o
   3   3  20      753.30      698.75     17.88 o
   4   3  20        6.46        0.33      4.03 o
   5   3  20      123.65      124.50      8.93 o
   6   3  20      101.29      101.46     19.31 o
   7   3  20      145.45      144.24     14.37 o
   0   4  20     1423.33     1350.21     23.33 o
   1   4  20        0.43       -0.38      2.34 o
   2   4  20      783.49      783.72     11.56 o
   3   4  20      680.74      670.58     21.46 o
   4   4  20       71.63       59.50      6.39 o
   5   4  20      251.73      232.91     12.22 o
   6   4  20      323.29      289.09     16.56 o
   1   5  20      417.87      405.55      7.36 o
   2   5  20      516.64      530.44     10.16 o
   3   5  20     2992.39     2984.55     39.80 o
   4   5  20      269.40      265.17     10.27 o
   5   5  20       20.41       31.03      8.01 o
   6   5  20       48.71       36.95      8.98 o
   0   6  20     1165.43     1183.05     23.07 o
   1   6  20      204.40      207.99      8.51 o
   2   6  20       13.63       24.00      3.78 o
   3   6  20      740.63      757.79     13.29 o
   4   6  20      276.03      284.31     16.85 o
   5   6  20      155.24      105.08     18.20 o
   6   6  20        0.00       16.68     16.44 o
   1   7  20      101.41      111.28      6.05 o
   2   7  20       19.00        7.75      4.36 o
   3   7  20      106.51       78.11      5.76 o
   4   7  20        3.87       -6.32      6.32 o
   5   7  20        0.35        5.44      7.87 o
   0   8  20        0.12        7.97      7.27 o
   1   8  20      451.42      436.80     12.55 o
   2   8  20        4.88        1.88      4.34 o
   3   8  20       14.53        8.55      5.81 o
   4   8  20       49.13       45.83      8.21 o
   5   8  20        7.49       12.39      8.81 o
   1   9  20      646.01      691.92     16.20 o
   2   9  20        7.11       11.66      5.72 o
   3   9  20       34.39       37.64      8.80 o
   4   9  20        2.60       -0.88      8.29 o
   0  10  20      186.87      167.63     13.11 o
   1  10  20        0.27        3.02      5.89 o
   2  10  20        0.67       16.58      6.36 o
   3  10  20       14.14       11.39      8.08 o
   1  11  20       15.40       26.10      7.26 o
   2  11  20       98.71      114.12     10.73 o
   3  11  20        1.03       16.85     14.98 o
   0  12  20        0.09       21.77     15.39 o
   1   1  21      350.29      357.69      5.55 o
   2   1  21      401.72      450.22      6.50 o
   3   1  21     1414.00     1407.59     14.75 o
   4   1  21      396.16      422.26     10.87 o
   5   1  21      227.92      255.74     14.70 o
   6   1  21      127.25      116.49     10.05 o
   7   1  21        0.13       29.81     12.85 o
   0   2  21      241.48      290.40      7.33 o
   1   2  21      847.50      816.65      8.76 o
   2   2  21      801.79      778.87      9.63 o
   3   2  21      557.10      543.03      9.08 o
   4   2  21      933.70      900.16     20.08 o
   5   2  21       32.93       28.30      7.15 o
   6   2  21       34.06       45.34      8.26 o
   1   3  21     2016.93     2030.12     20.80 o
   2   3  21      257.37      264.84      6.95 o
   3   3  21      457.56      401.92     11.87 o
   4   3  21      538.98      563.50     14.87 o
   5   3  21      800.39      887.15     43.59 o
   6   3  21       26.05       32.46      8.37 o
   0   4  21      393.78      383.89     14.09 o
   1   4  21        3.40        1.84      2.60 o
   2   4  21      475.13      481.55      9.13 o
   3   4  21      113.98      129.41      8.08 o
   4   4  21      580.31      589.52     14.06 o
   5   4  21      394.79      421.38     21.11 o
   6   4  21      121.52      122.26     17.45 o
   1   5  21      217.87      202.21      6.16 o
   2   5  21     1286.67     1330.86     17.81 o
   3   5  21      455.12      486.23     10.75 o
   4   5  21        4.01        3.92      6.17 o
   5   5  21      490.18      470.16     17.56 o
   6   5  21       25.56       14.95      9.90 o
   0   6  21      170.37      172.56      9.85 o
   1   6  21        0.52       -1.62      2.82 o
   2   6  21        0.05       13.03      3.73 o
   3   6  21       66.49       59.51      5.61 o
   4   6  21       28.25       31.08      6.84 o
   5   6  21       14.35        2.72      7.50 o
   6   6  21       11.46        3.92     16.27 o
   1   7  21      624.69      626.52     12.18 o
   2   7  21      311.94      270.54      9.43 o
   3   7  21      152.08      165.83      8.01 o
   4   7  21      121.96      107.10      9.21 o
   5   7  21      233.96      245.18     14.32 o
   0   8  21      130.05      139.94     11.95 o
   1   8  21      185.81      187.84      9.28 o
   2   8  21      127.38      116.43      8.24 o
   3   8  21      118.71      101.31      8.34 o
   4   8  21       67.07       59.42      8.98 o
   5   8  21        0.32       -9.93     10.04 o
   1   9  21        5.99        3.06      5.33 o
   2   9  21        0.02       -1.16      5.42 o
   3   9  21        1.54        3.56      7.59 o
   4   9  21       33.46       26.39     17.79 o
   0  10  21       56.38       52.07      9.92 o
   1  10  21       30.10       34.25      6.79 o
   2  10  21       88.38      105.64     11.60 o
   3  10  21      100.28       90.59     20.42 o
   1  11  21      293.12      315.30     16.99 o
   0   0  22      891.05      918.01     24.28 o
   1   0  22       16.13       16.67      3.45 o
   2   0  22      621.86      571.14     11.93 o
   3   0  22       59.18       71.92      5.57 o
   4   0  22      192.61      202.50     13.79 o
   5   0  22       96.65      117.33     11.92 o
   6   0  22       56.74       91.70     20.37 o
   1   1  22     1988.31     1950.51     18.37 o
   2   1  22        8.40        7.82      2.61 o
   3   1  22        1.02        6.82      2.66 o
   4   1  22      208.89      225.56      8.42 o
   5   1  22      591.24      634.88     17.69 o
   6   1  22       16.85        9.23      7.39 o
   0   2  22      793.78      836.71     13.66 o
   1   2  22     1769.27     1838.85     18.49 o
   2   2  22      405.42      389.51      7.26 o
   3   2  22     1213.75     1179.83     14.56 o
   4   2  22      192.65      180.85      9.57 o
   5   2  22       87.36      119.19      9.64 o
   6   2  22      203.46      211.68     14.06 o
   1   3  22     1861.90     1831.59     19.35 o
   2   3  22      947.33      979.47     16.95 o
   3   3  22      142.05      124.28     10.82 o
   4   3  22      377.81      426.52     13.56 o
   5   3  22      317.50      340.84     12.86 o
   6   3  22        2.20        3.08      7.54 o
   0   4  22      400.67      458.12     14.81 o
   1   4  22      838.65      842.05     11.11 o
   2   4  22      108.26      118.28      5.46 o
   3   4  22      215.74      215.47     11.58 o
   4   4  22       12.95       21.85      5.72 o
   5   4  22      167.55      171.43     11.82 o
   6   4  22       14.99       12.57      8.24 o
   1   5  22      990.88      968.10     13.28 o
   2   5  22        7.21       11.00      3.94 o
   3   5  22      615.12      628.49     12.60 o
   4   5  22        0.99        7.93      7.42 o
   5   5  22      518.90      536.45     27.63 o
   6   5  22       75.64       73.49     14.57 o
   0   6  22       18.32       11.50      5.58 o
   1   6  22      131.63      116.06      5.14 o
   2   6  22        5.82       13.38      3.82 o
   3   6  22        6.99        8.34      4.59 o
   4   6  22      103.21      114.70      9.24 o
   5   6  22      119.56      113.36     11.40 o
   1   7  22        0.84        1.49      6.67 o
   2   7  22        7.92        1.08      4.15 o
   3   7  22        0.43        0.20      5.67 o
   4   7  22       38.01       49.83      9.27 o
   5   7  22        8.32       26.42     11.32 o
   0   8  22      487.93      464.73     18.48 o
   1   8  22       20.81       24.09      5.63 o
   2   8  22      119.21      103.58      8.06 o
   3   8  22        1.19        3.25      7.55 o
   4   8  22        5.37        9.15      9.37 o
   1   9  22      146.41      168.63      9.45 o
   2   9  22       11.03        7.90      6.22 o
   3   9  22      588.32      614.88     20.60 o
   0  10  22       22.03       14.27      8.83 o
   1  10  22       52.24       65.41      7.56 o
   2  10  22        2.63       16.27      6.76 o
   3  10  22        1.06       16.15     15.16 o
   1  11  22       41.16       57.48      8.95 o
   1   1  23      822.22      821.30     11.38 o
   2   1  23        1.14       -2.52      2.52 o
   3   1  23     1212.62     1206.11     14.87 o
   4   1  23       83.61       96.89      6.78 o
   5   1  23       60.32       68.58      8.23 o
   6   1  23       19.75       25.80      9.51 o
   0   2  23       53.07       61.55      5.00 o
   1   2  23      546.39      569.67      9.51 o
   2   2  23        1.26        2.25      3.43 o
   3   2  23       47.06       53.20      6.59 o
   4   2  23      421.28      462.24     23.46 o
   5   2  23       10.61       18.68      6.98 o
   6   2  23      127.49      112.16     10.40 o
   1   3  23     1023.27     1011.73     13.79 o
   2   3  23     1414.86     1360.60     19.49 o
   3   3  23      512.12      507.04     16.60 o
   4   3  23      883.78      866.44     21.88 o
   5   3  23      169.48      178.39     11.13 o
   6   3  23        9.43       20.99      9.34 o
   0   4  23     2030.28     2014.13     35.06 o
   1   4  23     1305.04     1345.03     16.16 o
   2   4  23      818.69      765.13     12.99 o
   3   4  23       11.73        5.97      4.79 o
   4   4  23       83.67       65.63      6.88 o
   5   4  23       48.54       57.06      9.13 o
   6   4  23       33.08       48.15     11.27 o
   1   5  23      719.49      702.35     11.22 o
   2   5  23       90.32       85.68      5.94 o
   3   5  23       88.41       78.28      5.66 o
   4   5  23       20.59       23.42      7.00 o
   5   5  23       54.15       74.54     10.07 o
   6   5  23       14.84       29.49     17.03 o
   0   6  23        0.13       -2.60      7.75 o
   1   6  23       81.92       78.11      6.02 o
   2   6  23      243.71      228.97      7.85 o
   3   6  23       84.41       85.28      7.96 o
   4   6  23      122.65      106.12      9.14 o
   5   6  23       34.03       33.35     11.41 o
   1   7  23      472.13      481.77     13.32 o
   2   7  23        0.86        3.27      4.92 o
   3   7  23      742.69      763.08     23.67 o
   4   7  23      226.86      223.05     12.28 o
   5   7  23      159.59      232.74     28.85 o
   0   8  23        0.47       -4.60      7.05 o
   1   8  23        0.56        0.68      5.50 o
   2   8  23        2.85       13.98      6.09 o
   3   8  23       38.95       21.52      8.28 o
   4   8  23       85.77       92.32     15.56 o
   1   9  23       91.37      104.79      8.24 o
   2   9  23       27.62       23.87      6.30 o
   3   9  23       17.18       31.95     15.86 o
   0  10  23       90.78       77.93     11.66 o
   1  10  23       79.43       78.17      8.50 o
   2  10  23        0.03       -9.80      9.80 o
   0   0  24       29.24       37.00      6.73 o
   1   0  24        0.01        1.12      3.29 o
   2   0  24      105.27      118.47     10.99 o
   3   0  24      555.74      598.37     23.32 o
   4   0  24      172.65      168.15     12.90 o
   5   0  24      350.98      404.85     30.67 o
   6   0  24      131.30      144.72     23.29 o
   1   1  24     2673.16     2611.17     25.92 o
   2   1  24      223.41      214.73      6.30 o
   3   1  24      628.03      622.83     10.54 o
   4   1  24       37.11       31.29      6.85 o
   5   1  24      119.17      118.58     11.68 o
   6   1  24      395.36      410.53     19.47 o
   0   2  24       63.90       71.52      4.83 o
   1   2  24       13.54       15.69      2.93 o
   2   2  24        9.98        8.27      4.56 o
   3   2  24      244.91      262.28     10.77 o
   4   2  24      109.81       96.77      7.98 o
   5   2  24        1.19       -1.12      6.51 o
   6   2  24      182.33      194.00     27.50 o
   1   3  24      250.71      254.39      7.43 o
   2   3  24      123.56      126.11      6.99 o
   3   3  24       27.12       26.54      5.78 o
   4   3  24       50.01       73.11      9.32 o
   5   3  24      155.67      146.00     10.43 o
   6   3  24       81.49       77.77     14.29 o
   0   4  24     3534.93     3291.45     51.03 o
   1   4  24      529.29      552.76     14.88 o
   2   4  24      610.56      580.12     12.10 o
   3   4  24        6.98        6.79      4.91 o
   4   4  24        3.50       -2.00      4.89 o
   5   4  24       18.56       29.01      7.86 o
   6   4  24        0.37      -12.17     14.92 o
   1   5  24       97.62       97.15      5.03 o
   2   5  24       35.46       34.10      4.95 o
   3   5  24      664.95      701.83     15.42 o
   4   5  24       14.64       12.58      6.89 o
   5   5  24     1084.11     1175.35     32.67 o
   0   6  24      361.45      377.12     16.80 o
   1   6  24        7.00        5.59      4.51 o
   2   6  24      536.99      529.33     12.39 o
   3   6  24       46.29       46.79      7.84 o
   4   6  24       40.69       38.27      9.95 o
   5   6  24       31.53       47.64     15.51 o
   1   7  24      115.64      133.84      8.88 o
   2   7  24        0.14        5.86      5.15 o
   3   7  24      172.84      165.29     11.74 o
   4   7  24        3.84       19.60      8.36 o
   0   8  24       40.88       37.45     10.66 o
   1   8  24      182.31      172.56      9.36 o
   2   8  24       19.59       25.19      6.59 o
   3   8  24        1.01       -7.43      7.43 o
   4   8  24        6.73       25.92     17.26 o
   1   9  24      316.53      316.54     12.32 o
   2   9  24       82.10       61.21     10.43 o
   3   9  24       75.86       96.65     29.61 o
   0  10  24        0.03       14.22     13.46 o
   1  10  24        7.06        5.13      7.38 o
   2  10  24        4.07       -3.63     15.16 o
   1   1  25     1188.00     1150.14     16.49 o
   2   1  25      149.53      133.18      6.65 o
   3   1  25      193.91      200.17      9.26 o
   4   1  25       12.66       10.05      5.89 o
   5   1  25      219.18      244.73     15.46 o
   6   1  25       41.11       64.67     14.24 o
   0   2  25      401.85      403.07     10.77 o
   1   2  25      464.28      432.96      8.96 o
   2   2  25      520.60      518.84     11.42 o
   3   2  25       23.72       21.38      5.66 o
   4   2  25        2.32        1.61      5.41 o
   5   2  25        2.52        1.24      6.54 o
   6   2  25        3.27       23.12     18.32 o
   1   3  25     1005.28     1028.65     17.15 o
   2   3  25        0.63       -0.33      4.52 o
   3   3  25      884.27      878.13     19.20 o
   4   3  25        8.23        4.74      6.12 o
   5   3  25      112.10      133.26     12.41 o
   0   4  25      107.77      158.44     10.06 o
   1   4  25      408.58      388.57      9.11 o
   2   4  25      210.29      251.21      8.33 o
   3   4  25      246.89      227.78      9.77 o
   4   4  25       13.12       10.29      6.44 o
   5   4  25       38.53       44.86     13.21 o
   1   5  25      218.27      249.68     11.03 o
   2   5  25        0.42       12.32      4.61 o
   3   5  25      945.26      887.01     22.47 o
   4   5  25      127.71      120.19      9.78 o
   5   5  25       54.83       57.23     13.14 o
   0   6  25      600.83      570.14     20.86 o
   1   6  25      364.97      357.11     10.74 o
   2   6  25       55.96       58.31      6.36 o
   3   6  25      347.71      357.41     15.30 o
   4   6  25       18.77       46.84     10.20 o
   5   6  25       72.66       65.28     13.85 o
   1   7  25      171.94      168.25      9.29 o
   2   7  25       99.21       88.00      8.54 o
   3   7  25      324.40      333.62     15.90 o
   4   7  25       13.72       21.51     22.88 o
   0   8  25       66.10       79.94     18.46 o
   1   8  25       95.53       99.29      8.18 o
   2   8  25        1.64       -2.57      5.54 o
   3   8  25        3.00        2.78     10.68 o
   1   9  25       15.36       21.48      6.80 o
   2   9  25        4.28        2.37      8.80 o
   3   9  25       36.53       20.54     18.20 o
   0  10  25        9.12        5.50     12.93 o
   1  10  25      104.30      125.09     26.13 o
   0   0  26      431.22      413.18     17.26 o
   1   0  26      167.74      158.78      8.37 o
   2   0  26       16.06       17.76      9.72 o
   3   0  26      265.98      246.22     19.48 o
   4   0  26      188.15      205.58     24.99 o
   5   0  26      220.07      248.13     27.62 o
   1   1  26      477.71      481.56     10.48 o
   2   1  26        8.49        4.02      4.77 o
   3   1  26      260.13      269.07     10.62 o
   4   1  26       30.75       25.32      7.44 o
   5   1  26      105.97      124.24     12.80 o
   0   2  26      418.56      455.18     21.35 o
   1   2  26      757.99      736.76     14.28 o
   2   2  26      128.52      103.43      6.35 o
   3   2  26       17.60       14.52      5.42 o
   4   2  26       91.25       89.24      8.32 o
   5   2  26       53.72       57.34      9.99 o
   1   3  26     1709.17     1604.73     23.06 o
   2   3  26        8.17       12.49      4.63 o
   3   3  26       10.48       16.29      5.82 o
   4   3  26        0.01        8.88      5.81 o
   5   3  26       25.75       31.06      9.92 o
   0   4  26      114.45       92.24      8.69 o
   1   4  26        0.02        4.90      4.03 o
   2   4  26       62.20       72.06      6.09 o
   3   4  26      230.72      194.21     10.27 o
   4   4  26       28.52       25.03      7.95 o
   5   4  26       13.53       16.07      9.79 o
   1   5  26      782.80      780.87     17.05 o
   2   5  26      295.55      275.34      9.49 o
   3   5  26      344.80      334.17     15.03 o
   4   5  26        0.03        3.85      6.45 o
   5   5  26      292.71      315.92     22.67 o
   0   6  26      966.09      985.76     27.72 o
   1   6  26       78.12       81.56      6.53 o
   2   6  26      460.24      464.37     13.55 o
   3   6  26       49.45       66.57     10.46 o
   4   6  26      213.12      195.38     19.65 o
   1   7  26       78.18      102.40      7.96 o
   2   7  26      138.24      121.42      9.05 o
   3   7  26        0.75        3.28      7.55 o
   4   7  26       54.58       42.60     17.97 o
   0   8  26       15.72       36.89      9.57 o
   1   8  26       33.18       36.81      6.68 o
   2   8  26       28.42       35.27      9.82 o
   3   8  26       56.59       47.56     13.32 o
   1   9  26      229.24      230.51     12.91 o
   2   9  26       36.28       26.23     12.40 o
   1   1  27      696.66      699.99     16.59 o
   2   1  27       38.17       33.06      7.87 o
   3   1  27      232.62      238.93     11.21 o
   4   1  27       11.29        9.99      8.35 o
   5   1  27        0.09       -7.84      9.64 o
   0   2  27      122.57      118.43     18.40 o
   1   2  27      642.61      569.09     12.86 o
   2   2  27       39.30       36.73      5.25 o
   3   2  27       17.54       11.20      5.43 o
   4   2  27        0.28       -5.95      6.65 o
   5   2  27       18.41       22.35     12.38 o
   1   3  27      449.13      414.55     11.38 o
   2   3  27      305.25      265.72      9.78 o
   3   3  27      362.79      366.71     12.94 o
   4   3  27       20.40       22.40      6.84 o
   5   3  27      195.69      216.35     29.90 o
   0   4  27     1979.75     1782.44     33.51 o
   1   4  27      207.43      191.16      8.54 o
   2   4  27      297.00      319.78     12.33 o
   3   4  27       48.55       63.46      7.32 o
   4   4  27       18.71       16.97      6.64 o
   1   5  27      163.50      159.20      8.57 o
   2   5  27       73.14       72.66      6.21 o
   3   5  27       46.90       67.01     10.30 o
   4   5  27       32.15       21.37     12.66 o
   0   6  27      271.48      253.60     15.45 o
   1   6  27        1.01       -3.98      4.48 o
   2   6  27        3.50        5.21      5.42 o
   3   6  27        2.70        9.57      7.36 o
   4   6  27       54.58       31.31     17.97 o
   1   7  27      426.01      469.81     14.92 o
   2   7  27      245.63      226.57     13.87 o
   3   7  27      185.43      242.35     21.03 o
   0   8  27       29.63       19.50     11.45 o
   1   8  27       27.26       21.38      6.34 o
   2   8  27       93.03      114.49     12.58 o
   3   8  27       46.35       66.36     19.02 o
   1   9  27        0.72        8.91      8.25 o
   0   0  28      850.05      738.36     38.33 o
   1   0  28       53.48       35.59      9.90 o
   2   0  28       15.84       13.44     10.59 o
   3   0  28      212.09      211.82     19.05 o
   4   0  28        8.64       -3.69     13.81 o
   5   0  28       87.41      104.87     21.77 o
   1   1  28      985.74      945.09     22.86 o
   2   1  28       41.24       36.99      6.11 o
   3   1  28      379.29      420.13     17.23 o
   4   1  28        4.45       -1.22      7.99 o
   5   1  28      178.65      196.97     18.56 o
   0   2  28       89.56      104.48     13.40 o
   1   2  28      325.65      294.09      9.87 o
   2   2  28        1.48        5.00      5.31 o
   3   2  28        9.80       13.04      5.97 o
   4   2  28       42.56       41.40      8.42 o
   5   2  28       29.26        6.44     16.80 o
   1   3  28       22.11       41.42      5.42 o
   2   3  28      323.97      285.54     10.12 o
   3   3  28      139.32      156.91      9.74 o
   4   3  28        8.67        4.21      8.94 o
   5   3  28       26.90        0.12     17.44 o
   0   4  28        5.18       23.71      7.70 o
   1   4  28       77.16       76.00      6.27 o
   2   4  28      202.80      231.47     13.33 o
   3   4  28       46.00       53.00      8.58 o
   4   4  28        0.45       12.09     10.01 o
   1   5  28       66.08       65.56      6.63 o
   2   5  28      355.88      337.02     11.89 o
   3   5  28      422.24      456.67     17.36 o
   4   5  28        1.83       -0.82     14.69 o
   0   6  28      108.18       94.34     10.89 o
   1   6  28       18.25       18.38      5.83 o
   2   6  28       17.82       24.47      6.09 o
   3   6  28       63.34       51.36     10.14 o
   4   6  28       28.18       33.59     18.26 o
   1   7  28       14.38        7.89      5.65 o
   2   7  28      118.82      118.38     12.64 o
   3   7  28        1.15      -14.28     14.28 o
   0   8  28      175.70      215.58     18.69 o
   1   8  28       24.74       23.57      7.67 o
   2   8  28        8.42       -0.59     15.22 o
   1   1  29       52.66       92.90      7.78 o
   2   1  29        7.95       22.21      7.02 o
   3   1  29      695.37      686.42     21.47 o
   4   1  29       48.23       35.28     10.28 o
   0   2  29      827.11      788.28     23.44 o
   1   2  29      533.79      483.26     13.21 o
   2   2  29       97.39      111.75      7.79 o
   3   2  29       29.64       54.09      8.43 o
   4   2  29        0.42       12.37     11.56 o
   1   3  29      387.74      395.33     12.19 o
   2   3  29        4.44        3.41      4.56 o
   3   3  29      397.24      440.68     14.57 o
   4   3  29       58.99       73.74     21.18 o
   0   4  29       69.11       89.75      8.83 o
   1   4  29        3.20        3.81      4.16 o
   2   4  29       61.56       57.10      6.81 o
   3   4  29        5.18       -0.94      7.15 o
   1   5  29       20.76       29.35      5.70 o
   2   5  29       32.98       36.43      7.32 o
   3   5  29       21.97       25.73      9.64 o
   4   5  29       15.46       35.41     15.86 o
   0   6  29       67.32       62.79     12.34 o
   1   6  29       55.56       54.60      7.52 o
   2   6  29        0.21        5.04      6.16 o
   3   6  29      113.00      118.39     22.06 o
   1   7  29      238.85      240.88     24.65 o
   2   7  29       51.42       40.37     10.51 o
   0   8  29       22.60       34.32     11.70 o
   1   8  29       23.65        7.59      8.45 o
   0   0  30      368.10      316.60     27.50 o
   1   0  30      174.64      181.20     27.21 o
   2   0  30     1162.89     1107.62     37.79 o
   3   0  30     1063.52      994.25     54.54 o
   4   0  30       30.56       42.90     17.79 o
   1   1  30       58.64       82.10      8.94 o
   2   1  30       13.16       21.34      7.27 o
   3   1  30      284.50      299.82     15.80 o
   4   1  30        7.89       14.82     11.01 o
   0   2  30        0.60       39.45      7.86 o
   1   2  30        8.38       12.03      5.25 o
   2   2  30        0.02       -5.68      5.68 o
   3   2  30        5.61       11.72      7.73 o
   4   2  30        3.12        6.73     10.00 o
   1   3  30       75.38       84.12      6.75 o
   2   3  30       82.46       79.00      8.09 o
   3   3  30      255.18      239.76     15.73 o
   4   3  30        0.01       10.65     18.08 o
   0   4  30      129.89      148.83     10.82 o
   1   4  30       81.84       71.09      9.08 o
   2   4  30       41.85       46.63      7.55 o
   3   4  30        0.89        4.52      8.23 o
   1   5  30      518.36      485.85     13.07 o
   2   5  30       11.47       11.15      7.30 o
   3   5  30      282.03      346.09     31.72 o
   0   6  30       58.12       53.50      9.76 o
   1   6  30       14.73       21.48      8.41 o
   2   6  30      178.03      197.51     17.61 o
   1   7  30        1.33        6.98      9.10 o
   2   7  30       99.31       82.81     22.06 o
   1   1  31      147.78      151.83     11.40 o
   2   1  31       88.70       95.33      9.86 o
   3   1  31       45.58       61.69      9.77 o
   4   1  31       20.78       -3.61     20.37 o
   0   2  31      765.98      793.74     24.94 o
   1   2  31       69.34       54.22      8.29 o
   2   2  31        0.31        7.50      6.59 o
   3   2  31       11.85        4.18      9.41 o
   4   2  31       75.79       79.35     22.41 o
   1   3  31      370.71      396.53     12.88 o
   2   3  31        6.31       -4.92      7.37 o
   3   3  31      108.37      125.89     15.44 o
   0   4  31       22.22       28.56      7.15 o
   1   4  31        5.86       10.81      5.02 o
   2   4  31        2.02       11.16      6.27 o
   1   5  31       56.07       73.48     10.68 o
   2   5  31       39.99       50.73      9.80 o
   0   6  31        3.98       15.03     10.07 o
   1   6  31       27.41       27.86      7.39 o
   2   6  31       58.86       58.87     19.90 o
   0   0  32      230.02      215.59     27.10 o
   1   0  32        0.00        1.82      8.55 o
   2   0  32      174.94      159.79     17.81 o
   3   0  32       34.66       12.17     14.22 o
   1   1  32      304.39      328.88     15.53 o
   2   1  32      152.69      158.86     12.22 o
   3   1  32      282.16      273.64     21.22 o
   0   2  32      104.40       88.50     13.71 o
   1   2  32        0.63       -6.97      6.97 o
   2   2  32       53.18       58.91      9.12 o
   3   2  32       10.86       -1.97      9.09 o
   1   3  32       32.54       58.00      9.02 o
   2   3  32        0.27       -4.85      7.37 o
   3   3  32       31.12       42.02     17.03 o
   0   4  32       14.93        0.93      6.39 o
   1   4  32       13.80       19.28      7.16 o
   2   4  32       83.54      100.48     20.66 o
   1   5  32      288.82      288.72     33.94 o
   0   6  32      294.29      331.52     27.97 o
   1   1  33      197.23      234.26     13.84 o
   2   1  33       56.92       70.61     10.85 o
   3   1  33       76.33       80.55     13.92 o
   0   2  33      212.47      273.60     21.26 o
   1   2  33       37.67       59.21      9.04 o
   2   2  33      217.13      184.77     15.44 o
   1   3  33      301.29      340.67     19.02 o
   2   3  33        3.55       10.26      9.86 o
   1   4  33       58.94       63.20      8.87 o
   0   0  34       74.26       67.24     19.25 o
   1   0  34        0.90        4.53     10.28 o
   1   1  34      244.08      281.59     25.89 o
   2   1  34        2.79       13.87     10.42 o
   0   2  34       41.98       70.69     18.84 o
   1   2  34       11.36        5.86     10.06 o
   2   2  34        3.47        9.77     13.58 o
   1   3  34       35.80       50.50     16.09 o
 
